# Supplementary material for: Artificial cellulosic leaf with adjustable enzymatic CO2 sequestration capability
Source: Nat Commun. 2024 Jun 8;15:4898. doi: 10.1038/s41467-024-49320-y (PMC11162438; doi:10.1038/s41467-024-49320-y)
Supplement: Supplementary file 4 — Source Data [file 41467_2024_49320_MOESM4_ESM.xlsx]

## Sheet: Figure1g
Binding Energy (eV)	Counts (s)	Binding Energy (eV)	Counts (s)
297.7	5896.58	1350.08	59859.3
297.65	-31.28	1349.08	60865.9
297.6	232.19	1348.08	58622.8
297.55	122.81	1347.08	60068.8
297.5	216.51	1346.08	58263.5
297.45	-55.45	1345.08	58400.9
297.4	-224.3	1344.08	59126.3
297.35	-186.27	1343.08	58710.4
297.3	132.39	1342.08	60608.5
297.25	-134.29	1341.08	58747.2
297.2	357.32	1340.08	55641.8
297.15	133.97	1339.08	59817.7
297.1	-153.9	1338.08	60548.8
297.05	121.34	1337.08	57489.5
297	-62.75	1336.08	59128.2
296.95	59.09	1335.08	58446.2
296.9	172.19	1334.08	60327.4
296.85	250.45	1333.08	56727.2
296.8	-83.43	1332.08	57746.8
296.75	129.61	1331.08	56895.5
296.7	23.78	1330.08	56687
296.65	-163.51	1329.08	57718.5
296.6	7.01	1328.08	56698.5
296.55	38.56	1327.08	57615.3
296.5	-94.45	1326.08	57770.2
296.45	28.11	1325.08	58551.4
296.4	1.83	1324.08	57242.6
296.35	239.94	1323.08	56771.6
296.3	161.79	1322.08	56194.6
296.25	-33.64	1321.08	57511.8
296.2	-148.59	1320.08	59413
296.15	-89.97	1319.08	59539.7
296.1	-53.65	1318.08	59122.8
296.05	-68.81	1317.08	57452
296	29.86	1316.08	57520.1
295.95	87.68	1315.08	60037.4
295.9	-169.91	1314.08	57608.8
295.85	136.28	1313.08	60083.3
295.8	162.89	1312.08	58944.8
295.75	52.64	1311.08	55763.1
295.7	-51.45	1310.08	58971.7
295.65	21.44	1309.08	58909.1
295.6	12.24	1308.08	58211
295.55	41.9	1307.08	57640.2
295.5	-16.53	1306.08	57588.9
295.45	-154.56	1305.08	58805.8
295.4	-76.23	1304.08	57908.3
295.35	90.69	1303.08	56769.5
295.3	35.15	1302.08	57902.8
295.25	-63.8	1301.08	57473.2
295.2	106.66	1300.08	57049.6
295.15	-16.11	1299.08	59570.7
295.1	-60.14	1298.08	59851.7
295.05	162.96	1297.08	59816.6
295	-50.21	1296.08	58640.1
294.95	-16.55	1295.08	57195
294.9	20.1	1294.08	59027.6
294.85	-200.96	1293.08	59742.3
294.8	-223.58	1292.08	58268.1
294.75	-15.05	1291.08	59292
294.7	84.41	1290.08	58626
294.65	331.42	1289.08	59551.6
294.6	42.78	1288.08	59798.6
294.55	67.66	1287.08	59656
294.5	-46.56	1286.08	59230.9
294.45	-7.16	1285.08	59516
294.4	-75.81	1284.08	61027.7
294.35	-34.52	1283.08	60631.3
294.3	28.83	1282.08	59448.1
294.25	9.05	1281.08	59349.6
294.2	-148.56	1280.08	60074
294.15	-200.01	1279.08	59173.6
294.1	27.98	1278.08	59522.3
294.05	28.29	1277.08	61065.3
294	142.92	1276.08	61856.9
293.95	94.74	1275.08	60590.1
293.9	10.18	1274.08	59202.1
293.85	25.42	1273.08	60075.8
293.8	-47.69	1272.08	62720.3
293.75	-37.88	1271.08	61441.3
293.7	-0.86	1270.08	62670.9
293.65	71.01	1269.08	61196.8
293.6	-27.72	1268.08	63143.3
293.55	-48.55	1267.08	61636.7
293.5	-95.09	1266.08	60131.5
293.45	-125.13	1265.08	61850
293.4	80.36	1264.08	62352.1
293.35	-8.34	1263.08	62536.3
293.3	-73.71	1262.08	62963.3
293.25	159.66	1261.08	62931.4
293.2	-7.89	1260.08	61799.4
293.15	40.88	1259.08	62179.9
293.1	88.46	1258.08	63158.6
293.05	-104.21	1257.08	64848.6
293	149.98	1256.08	64243.3
292.95	-179.65	1255.08	63964.6
292.9	-92.33	1254.08	62744.7
292.85	101.35	1253.08	64920.1
292.8	0.85	1252.08	64144.8
292.75	-39.14	1251.08	63571.7
292.7	17.42	1250.08	65007.8
292.65	13.78	1249.08	66255.1
292.6	-8.72	1248.08	66252.9
292.55	-55.28	1247.08	67860.5
292.5	-31.99	1246.08	67070.8
292.45	182.66	1245.08	67993.6
292.4	119.11	1244.08	66532.8
292.35	-17.94	1243.08	65757.4
292.3	143.24	1242.08	68666.1
292.25	-138.33	1241.08	69928.3
292.2	-41.38	1240.08	67331.5
292.15	-34.49	1239.08	68827.6
292.1	-87.06	1238.08	67127.9
292.05	-58.03	1237.08	67527
292	64.37	1236.08	67068.2
291.95	38.09	1235.08	66709.5
291.9	106.7	1234.08	68109.4
291.85	42.38	1233.08	69083.5
291.8	-57.4	1232.08	70535.4
291.75	-24.8	1231.08	72449.6
291.7	0.45	1230.08	73153.2
291.65	81.24	1229.08	70402.6
291.6	21.26	1228.08	75290.4
291.55	150.2	1227.08	72100.7
291.5	171.93	1226.08	72792.6
291.45	-47.39	1225.08	73537.9
291.4	-30.22	1224.08	72142.2
291.35	64.96	1223.08	72472.4
291.3	27.7	1222.08	70733.8
291.25	274.35	1221.08	69380.9
291.2	325.98	1220.08	66086.2
291.15	219.02	1219.08	66712.2
291.1	2.14	1218.08	63574.5
291.05	194.54	1217.08	61374.1
291	495.07	1216.08	59420.1
290.95	318.45	1215.08	58912.1
290.9	200.37	1214.08	58395
290.85	34.53	1213.08	55852.6
290.8	281.38	1212.08	55547
290.75	602.12	1211.08	55068.4
290.7	504.08	1210.08	55840
290.65	641.06	1209.08	54727.4
290.6	514.22	1208.08	54381.5
290.55	794.1	1207.08	54366.4
290.5	694.37	1206.08	53855.5
290.45	473.73	1205.08	54380.5
290.4	642.45	1204.08	54756.7
290.35	976.17	1203.08	54494.6
290.3	1241.28	1202.08	54463.7
290.25	1052.15	1201.08	53561.8
290.2	1160.2	1200.08	55004.8
290.15	1520.78	1199.08	53835.3
290.1	1671.23	1198.08	54736.5
290.05	1937.12	1197.08	53613
290	1900.4	1196.08	55270.7
289.95	1915.1	1195.08	54518.8
289.9	1995.53	1194.08	56165.3
289.85	2296.18	1193.08	56589.1
289.8	2735.8	1192.08	54461.1
289.75	2818.45	1191.08	54436
289.7	3028.15	1190.08	55693.9
289.65	3379.53	1189.08	56354.3
289.6	3421.37	1188.08	56259.8
289.55	3681.09	1187.08	54898
289.5	3709.14	1186.08	56355.9
289.45	4258.14	1185.08	56032.6
289.4	4657.44	1184.08	56551
289.35	4884.21	1183.08	56196.1
289.3	5013.04	1182.08	56638.4
289.25	5790.76	1181.08	55496.2
289.2	6404.61	1180.08	55535.6
289.15	6613.56	1179.08	56106
289.1	6894.51	1178.08	56007.4
289.05	7333.67	1177.08	56347.5
289	8182.58	1176.08	56617.4
288.95	8733.03	1175.08	56835.8
288.9	8734.82	1174.08	55927.1
288.85	9551.84	1173.08	56131.5
288.8	10211.2	1172.08	56126.4
288.75	10310.7	1171.08	57877.9
288.7	10905.7	1170.08	58587.3
288.65	11108.9	1169.08	56024.2
288.6	11647.4	1168.08	57346.8
288.55	12622.2	1167.08	56980.3
288.5	13596.3	1166.08	55359.1
288.45	13905.5	1165.08	56635.4
288.4	15051	1164.08	56861.9
288.35	15570	1163.08	56231.1
288.3	16339.1	1162.08	57859.2
288.25	17370.2	1161.08	58131.6
288.2	17545.2	1160.08	56640.7
288.15	18624.3	1159.08	58051.9
288.1	19085.6	1158.08	56666.6
288.05	20790.7	1157.08	58541
288	21604.6	1156.08	56984.6
287.95	22804.1	1155.08	59261.1
287.9	23337.9	1154.08	58575.5
287.85	24610.9	1153.08	57214.2
287.8	25850	1152.08	58805.2
287.75	27070.3	1151.08	58007.2
287.7	27427.9	1150.08	59610.3
287.65	28404.2	1149.08	60118
287.6	30312.2	1148.08	60720.8
287.55	31796.9	1147.08	58989.7
287.5	33318.7	1146.08	59949.8
287.45	33875.8	1145.08	59643.6
287.4	34901.8	1144.08	60240.6
287.35	36764.1	1143.08	61306.1
287.3	38055.4	1142.08	59515.4
287.25	40230.2	1141.08	58753.7
287.2	42126.5	1140.08	60193
287.15	43028	1139.08	61619.4
287.1	43488.7	1138.08	60001.9
287.05	45320.1	1137.08	59784.3
287	47212.3	1136.08	60147.5
286.95	48421.6	1135.08	59835.7
286.9	49761.5	1134.08	61059.1
286.85	51313.4	1133.08	59509.4
286.8	51817.1	1132.08	61196.9
286.75	54706.8	1131.08	63134
286.7	55033.2	1130.08	63139.3
286.65	55663.8	1129.08	61552.6
286.6	57761.2	1128.08	61717
286.55	57899.5	1127.08	60843.1
286.5	59514.4	1126.08	63605.5
286.45	60361.6	1125.08	60714.3
286.4	59739.6	1124.08	63069.7
286.35	61286	1123.08	60642.7
286.3	61858.8	1122.08	63466.6
286.25	61666.8	1121.08	62313.5
286.2	61839.8	1120.08	62753.5
286.15	61967.2	1119.08	64010.1
286.1	61490.4	1118.08	63262.8
286.05	60694.5	1117.08	62945
286	60745.7	1116.08	62958.1
285.95	60313.8	1115.08	63376.7
285.9	59281.4	1114.08	63023.7
285.85	58911	1113.08	62818.8
285.8	58337.4	1112.08	62596.7
285.75	57342.7	1111.08	65919.7
285.7	56580.2	1110.08	63774.9
285.65	54956.5	1109.08	63415.2
285.6	53862.6	1108.08	64034.7
285.55	52693	1107.08	64239.8
285.5	51464.2	1106.08	64243.5
285.45	50244.9	1105.08	65414.4
285.4	49581.5	1104.08	66264.8
285.35	47897.3	1103.08	64201.6
285.3	46836.7	1102.08	64806.8
285.25	45822.1	1101.08	64914.5
285.2	44453.8	1100.08	64544.8
285.15	43200.7	1099.08	62796.8
285.1	42617.2	1098.08	64795.3
285.05	42486.9	1097.08	64803.1
285	40754.8	1096.08	64009.6
284.95	40014.1	1095.08	65899.4
284.9	39094.4	1094.08	66174.2
284.85	38183.7	1093.08	65350.2
284.8	37059.2	1092.08	66408.4
284.75	36578.1	1091.08	66304.4
284.7	36004.4	1090.08	64059.7
284.65	35572.4	1089.08	64974.4
284.6	34795.9	1088.08	66031.2
284.55	33652.8	1087.08	69229.2
284.5	33114.5	1086.08	66684.1
284.45	31988.8	1085.08	66294.6
284.4	29922.4	1084.08	67789.7
284.35	28682	1083.08	67287.3
284.3	28362.6	1082.08	64244.2
284.25	27350.7	1081.08	66223.5
284.2	25484.8	1080.08	66061.5
284.15	24322.5	1079.08	68285.6
284.1	22989.2	1078.08	67152
284.05	21594.6	1077.08	68066.2
284	20151.5	1076.08	67143.7
283.95	19056	1075.08	66353.7
283.9	17492.1	1074.08	68824.8
283.85	16856.9	1073.08	68673.8
283.8	14937.5	1072.08	68716.3
283.75	13817.2	1071.08	68925.7
283.7	12334.6	1070.08	67674.4
283.65	11692.5	1069.08	67985.6
283.6	10620.8	1068.08	67994.4
283.55	9725.55	1067.08	68442.3
283.5	8286.66	1066.08	65911.4
283.45	7754.05	1065.08	69988.2
283.4	7039.86	1064.08	68488.7
283.35	5748.55	1063.08	70781.4
283.3	5436.46	1062.08	69899.4
283.25	5059.86	1061.08	68652.5
283.2	4808.48	1060.08	69830.3
283.15	4191.39	1059.08	71167.2
283.1	3490.67	1058.08	68811.1
283.05	3082.25	1057.08	70377.6
283	2839.48	1056.08	69306
282.95	2629.45	1055.08	70484.4
282.9	2191.7	1054.08	70369.4
282.85	2240.75	1053.08	70452
282.8	1891.46	1052.08	70204.4
282.75	1741.8	1051.08	70811.7
282.7	1291.57	1050.08	71364.8
282.65	1096.4	1049.08	71561.9
282.6	1148.48	1048.08	71057.1
282.55	1141.26	1047.08	73169.2
282.5	1130.41	1046.08	72807.8
282.45	952.46	1045.08	72200.9
282.4	887.57	1044.08	71475.2
282.35	736.16	1043.08	71420.1
282.3	628.88	1042.08	70907.1
282.25	601.11	1041.08	72050.7
282.2	518.85	1040.08	71916.2
282.15	530.61	1039.08	71854.5
282.1	541.95	1038.08	72454.6
282.05	518.01	1037.08	73139.3
282	402.5	1036.08	74453.3
281.95	390.38	1035.08	73383.5
281.9	298.98	1034.08	72611.4
281.85	410.82	1033.08	74554.8
281.8	440.99	1032.08	72816
281.75	492.11	1031.08	74744.8
281.7	386.76	1030.08	71777
281.65	261.07	1029.08	72469.3
281.6	358.85	1028.08	73518.2
281.55	269.94	1027.08	73316.6
281.5	178.19	1026.08	75119.3
281.45	527.33	1025.08	74342.9
281.4	403.12	1024.08	76630.4
281.35	242.28	1023.08	75827.3
281.3	66.21	1022.08	76175.5
281.25	365.73	1021.08	76185.7
281.2	293.67	1020.08	75888.8
281.15	97.39	1019.08	77027.9
281.1	147.55	1018.08	76986.3
281.05	220.04	1017.08	76945.6
281	195.56	1016.08	77653.6
280.95	316.07	1015.08	75965.4
280.9	291.73	1014.08	74405
280.85	126.2	1013.08	74477.3
280.8	200.05	1012.08	74094.4
280.75	296.34	1011.08	75739.1
280.7	255.3	1010.08	74753.7
280.65	307.23	1009.08	74286.6
280.6	88.65	1008.08	76357.7
280.55	196.77	1007.08	77307
280.5	168.05	1006.08	74971.2
280.45	118.46	1005.08	75256.7
280.4	183.95	1004.08	78787
280.35	153.81	1003.08	81946.4
280.3	109.99	1002.08	79335.4
280.25	193.99	1001.08	82988.1
280.2	-29.75	1000.08	81340.9
280.15	18.2	999.08	81522.5
280.1	161.13	998.08	79802
280.05	26.9	997.08	79226
280	132.33	996.08	77588.7
279.95	227.7	995.08	76947.8
279.9	170.65	994.08	76328.1
279.85	-13.4	993.08	72761.8
279.8	-10.44	992.08	72292.3
279.75	-76.58	991.08	72380.1
279.7	65.57	990.08	72100.4
279.65	-56.57	989.08	70788.4
279.6	155.15	988.08	69012.6
279.55	183.65	987.08	66826
279.5	41.75	986.08	67011.5
279.45	7.2	985.08	70245.4
279.4	-28.95	984.08	72606.5
279.35	40.76	983.08	75745.9
279.3	-12.08	982.08	76590.7
279.25	-12.08	981.08	79343.4
279.2	159.35	980.08	83235.4
279.15	80.21	979.08	87395.7
279.1	99.37	978.08	87690.6
279.05	-61.31	977.08	88239.1
279	-21.58	976.08	84478.1
278.95	78.85	975.08	82158.5
278.9	63.64	974.08	78098.3
278.85	-20.21	973.08	74820.6
278.8	12.27	972.08	72950.4
278.75	-20.04	971.08	70577.5
278.7	1391.45	970.08	63978.3
		969.08	60118
		968.08	54767.3
		967.08	53587.2
		966.08	47744.4
		965.08	48431.9
		964.08	46969.2
		963.08	47007.2
		962.08	46747.2
		961.08	46841
		960.08	48198.3
		959.08	47897.6
		958.08	47117.1
		957.08	46552.4
		956.08	46415.7
		955.08	47054.8
		954.08	46046.3
		953.08	45073.4
		952.08	45303.1
		951.08	47366.8
		950.08	45798.2
		949.08	47097.6
		948.08	47760.2
		947.08	47638.5
		946.08	45953.4
		945.08	46577
		944.08	46554.2
		943.08	47387.4
		942.08	47071.2
		941.08	47014.4
		940.08	48573.8
		939.08	45535
		938.08	46772
		937.08	48292.5
		936.08	46075.1
		935.08	47938.4
		934.08	48356.3
		933.08	50192.1
		932.08	47522.6
		931.08	47814
		930.08	48333
		929.08	48926.7
		928.08	47808.9
		927.08	47704.9
		926.08	46986.2
		925.08	48579.6
		924.08	49918.4
		923.08	49192.5
		922.08	49972.1
		921.08	47635.4
		920.08	48493.8
		919.08	48121.8
		918.08	48594.7
		917.08	50435.6
		916.08	48930.1
		915.08	48975.9
		914.08	48575.2
		913.08	49120
		912.08	51223
		911.08	48430.5
		910.08	48775.1
		909.08	49075.9
		908.08	51558
		907.08	51437.1
		906.08	49278
		905.08	48823.2
		904.08	50620.8
		903.08	48719.9
		902.08	50165.9
		901.08	51228.7
		900.08	49062.2
		899.08	51043.2
		898.08	48944.7
		897.08	49935.2
		896.08	49569.6
		895.08	51046.3
		894.08	49693.9
		893.08	50278.4
		892.08	50147
		891.08	50520.3
		890.08	50258
		889.08	52366.3
		888.08	49096.6
		887.08	51142.8
		886.08	52314.2
		885.08	52407.1
		884.08	50393.6
		883.08	51376.3
		882.08	50728.2
		881.08	51063.3
		880.08	51237.1
		879.08	49997.6
		878.08	52163.4
		877.08	51572.3
		876.08	51745.9
		875.08	52324.2
		874.08	51856.7
		873.08	50582.9
		872.08	52315.5
		871.08	51043.7
		870.08	51524.3
		869.08	52065.3
		868.08	50205.3
		867.08	50372.1
		866.08	53266.7
		865.08	51793.6
		864.08	53323
		863.08	54078.1
		862.08	53879.4
		861.08	51361
		860.08	52534.6
		859.08	53492.1
		858.08	52656
		857.08	53150
		856.08	55731.6
		855.08	54019.5
		854.08	54184.7
		853.08	53579.5
		852.08	53457.5
		851.08	52230.1
		850.08	54398.1
		849.08	52958.8
		848.08	54534.8
		847.08	50028.7
		846.08	53792.2
		845.08	53113.1
		844.08	53882.3
		843.08	55344.8
		842.08	53075.6
		841.08	54212.6
		840.08	54914.8
		839.08	55202.1
		838.08	54954.4
		837.08	55454.7
		836.08	54561.9
		835.08	53876.9
		834.08	55173.3
		833.08	54544.6
		832.08	56690.2
		831.08	55350
		830.08	54391.9
		829.08	54824.9
		828.08	55948.5
		827.08	53206.9
		826.08	54971.2
		825.08	55062.4
		824.08	55446.6
		823.08	56945.7
		822.08	57220.1
		821.08	55763.6
		820.08	56397.8
		819.08	57452.7
		818.08	54939.8
		817.08	56228.2
		816.08	56918.9
		815.08	55909.9
		814.08	56380.3
		813.08	56682.4
		812.08	56250.6
		811.08	56216.6
		810.08	56311.8
		809.08	56149.3
		808.08	56769.8
		807.08	55620.1
		806.08	57149.5
		805.08	57513.5
		804.08	57572.6
		803.08	56992.7
		802.08	57429
		801.08	55818
		800.08	57608.6
		799.08	58153
		798.08	58276.5
		797.08	56408
		796.08	57509.5
		795.08	57235.7
		794.08	59009
		793.08	58824.2
		792.08	56879.9
		791.08	57965.7
		790.08	59379.6
		789.08	56814.1
		788.08	59529.8
		787.08	58131.5
		786.08	57723.5
		785.08	58598
		784.08	57344.7
		783.08	58181.5
		782.08	58333.6
		781.08	57580.5
		780.08	58477.4
		779.08	61397.7
		778.08	59477.2
		777.08	59065.5
		776.08	60411.5
		775.08	58780.7
		774.08	58843.3
		773.08	59776.6
		772.08	59177.6
		771.08	59534.6
		770.08	61028.8
		769.08	61189.9
		768.08	60581.4
		767.08	60044.2
		766.08	59157.3
		765.08	61066.8
		764.08	59335.8
		763.08	61961.3
		762.08	60588.3
		761.08	60009.5
		760.08	60832.2
		759.08	61168
		758.08	60326.4
		757.08	60115
		756.08	61950.3
		755.08	60604.5
		754.08	61342.8
		753.08	60957.7
		752.08	61387.4
		751.08	61931.8
		750.08	61365.3
		749.08	59642
		748.08	61510.2
		747.08	61632
		746.08	61671.7
		745.08	63024.8
		744.08	61776.2
		743.08	62531.9
		742.08	61504.1
		741.08	61380.8
		740.08	62071.8
		739.08	60618.7
		738.08	62316.8
		737.08	63325.4
		736.08	61747.8
		735.08	62421.7
		734.08	63361.1
		733.08	63152.2
		732.08	64812.3
		731.08	62145.4
		730.08	63601.6
		729.08	63366.7
		728.08	64897.4
		727.08	64026.1
		726.08	62069.8
		725.08	62817.9
		724.08	64868.6
		723.08	64113.4
		722.08	64066.4
		721.08	63844.5
		720.08	63606.5
		719.08	64232.8
		718.08	63437.7
		717.08	64020.6
		716.08	63374.5
		715.08	65459.4
		714.08	66633.7
		713.08	66532.5
		712.08	65757.6
		711.08	65854.1
		710.08	62725.8
		709.08	64530.5
		708.08	66242.5
		707.08	64713.3
		706.08	65400.1
		705.08	66841.1
		704.08	65621.9
		703.08	63337.9
		702.08	64699.5
		701.08	66741.2
		700.08	66341.8
		699.08	66061.4
		698.08	65629.1
		697.08	67739.6
		696.08	65951.5
		695.08	65698.3
		694.08	65472.9
		693.08	66029.3
		692.08	67009.7
		691.08	66065.7
		690.08	64684.1
		689.08	65111.3
		688.08	65120.7
		687.08	66056.7
		686.08	65544.2
		685.08	67160.7
		684.08	67164
		683.08	66808.7
		682.08	66830.3
		681.08	66815.4
		680.08	66454.6
		679.08	66098.1
		678.08	69093.7
		677.08	68706.9
		676.08	67512.3
		675.08	68909.2
		674.08	65630.9
		673.08	69136.1
		672.08	67700.4
		671.08	68433.7
		670.08	67838.7
		669.08	68176.8
		668.08	69352.9
		667.08	68536.3
		666.08	67890
		665.08	69627.9
		664.08	66554.3
		663.08	68244.4
		662.08	68779.3
		661.08	69109.2
		660.08	68461.8
		659.08	69321
		658.08	68464.5
		657.08	68276.5
		656.08	68575.6
		655.08	69337
		654.08	68105.8
		653.08	69224.7
		652.08	70552.5
		651.08	67936.4
		650.08	70580.3
		649.08	67872.2
		648.08	67698.3
		647.08	69061.3
		646.08	71030.4
		645.08	71032.3
		644.08	70756
		643.08	70470.8
		642.08	69879.5
		641.08	70187.2
		640.08	70140.9
		639.08	69835.8
		638.08	71160
		637.08	72254.1
		636.08	71918.5
		635.08	71999.1
		634.08	72366.9
		633.08	70089.8
		632.08	70832.8
		631.08	71955
		630.08	69780.2
		629.08	71551.5
		628.08	70914.2
		627.08	69995.4
		626.08	70398.4
		625.08	72455.1
		624.08	71869.5
		623.08	70256.8
		622.08	71051.8
		621.08	71258.5
		620.08	70940.8
		619.08	72526
		618.08	70857.4
		617.08	71933.2
		616.08	71845.1
		615.08	72078.8
		614.08	70335.5
		613.08	72399.4
		612.08	72410.2
		611.08	71484.1
		610.08	72930.6
		609.08	73035.3
		608.08	71494.2
		607.08	72133.5
		606.08	72402.3
		605.08	73230.6
		604.08	71768
		603.08	73042.5
		602.08	74016
		601.08	73561.4
		600.08	71936.6
		599.08	73721.8
		598.08	74021.5
		597.08	71738.2
		596.08	70218.7
		595.08	72268
		594.08	73254.7
		593.08	73643.9
		592.08	72799.5
		591.08	71775.9
		590.08	74518.9
		589.08	74461.3
		588.08	71392.5
		587.08	73253.3
		586.08	74416.1
		585.08	74611.8
		584.08	72455
		583.08	75582.6
		582.08	73210.3
		581.08	73173.6
		580.08	74117.3
		579.08	73465.1
		578.08	73159.9
		577.08	71474.5
		576.08	75001.3
		575.08	71854.1
		574.08	72170.3
		573.08	71061.5
		572.08	75177.2
		571.08	72700.2
		570.08	72181.5
		569.08	71152
		568.08	70974.1
		567.08	68341.5
		566.08	71849.3
		565.08	70218.6
		564.08	71644
		563.08	73246.4
		562.08	74948.4
		561.08	75045
		560.08	77334.8
		559.08	81333.9
		558.08	78634.9
		557.08	84671.6
		556.08	82973.3
		555.08	81924.2
		554.08	78344.2
		553.08	77586.4
		552.08	73311.6
		551.08	69837.8
		550.08	67949.7
		549.08	63056.4
		548.08	59609
		547.08	58166.4
		546.08	54527
		545.08	49461.7
		544.08	45828
		543.08	41849.9
		542.08	38962
		541.08	36806.6
		540.08	33500.8
		539.08	31424.3
		538.08	34172.9
		537.08	35213.1
		536.08	43979.9
		535.08	93942
		534.08	277037
		533.08	394899
		532.08	221839
		531.08	71951.2
		530.08	35575.6
		529.08	28793.8
		528.08	28005
		527.08	28515.1
		526.08	26950.6
		525.08	27092.7
		524.08	26483.3
		523.08	26627.5
		522.08	26254.2
		521.08	26369.8
		520.08	26619.2
		519.08	26196.6
		518.08	26322
		517.08	27325.6
		516.08	26589.8
		515.08	26080.7
		514.08	26544.4
		513.08	27869
		512.08	26013.2
		511.08	26736
		510.08	27364.7
		509.08	26065.7
		508.08	26467.4
		507.08	24648.7
		506.08	25951.6
		505.08	25439.1
		504.08	26309.3
		503.08	26410.9
		502.08	26148.9
		501.08	25975.3
		500.08	26192.6
		499.08	27456.1
		498.08	29182.5
		497.08	26531.9
		496.08	27603
		495.08	26441.7
		494.08	26825.5
		493.08	27151.4
		492.08	25933.5
		491.08	25772.2
		490.08	27345.5
		489.08	25850.7
		488.08	27067.5
		487.08	25852.2
		486.08	27136.2
		485.08	27035.3
		484.08	26543.2
		483.08	26414.2
		482.08	26893
		481.08	26989.7
		480.08	26980.3
		479.08	28242.6
		478.08	26481.3
		477.08	26345.6
		476.08	27518.1
		475.08	26762.9
		474.08	27589.4
		473.08	26189.7
		472.08	26396.5
		471.08	26426.7
		470.08	28199.8
		469.08	26936.6
		468.08	26829.4
		467.08	25513.9
		466.08	26671.9
		465.08	28070
		464.08	26914.9
		463.08	28187.9
		462.08	26039.5
		461.08	27455.3
		460.08	27244.3
		459.08	26545.8
		458.08	27259.2
		457.08	26664.6
		456.08	27730.5
		455.08	27005.2
		454.08	28704.6
		453.08	28286.6
		452.08	28462.9
		451.08	28070.5
		450.08	28105
		449.08	27566.5
		448.08	26517.2
		447.08	27237.1
		446.08	28879.9
		445.08	28703.7
		444.08	29003.6
		443.08	29168.7
		442.08	27310.7
		441.08	28946.3
		440.08	28523.1
		439.08	28506.1
		438.08	29236.6
		437.08	29424.2
		436.08	29423.9
		435.08	27871.8
		434.08	29073.6
		433.08	28811.9
		432.08	28565.1
		431.08	28705.9
		430.08	28155.5
		429.08	27570.5
		428.08	29308.3
		427.08	27904.9
		426.08	29533.1
		425.08	28544.3
		424.08	29218.3
		423.08	27734.7
		422.08	29004.3
		421.08	28758.1
		420.08	30534.4
		419.08	28411.7
		418.08	30047.1
		417.08	28898.1
		416.08	28354.4
		415.08	29425.6
		414.08	29193.1
		413.08	29213.3
		412.08	28950.1
		411.08	29460.6
		410.08	27850
		409.08	28215.4
		408.08	29146.6
		407.08	28314.1
		406.08	28942.2
		405.08	29647
		404.08	29207.7
		403.08	31178.6
		402.08	30783.4
		401.08	33919.6
		400.08	37011.3
		399.08	31884.7
		398.08	30414.3
		397.08	30709.8
		396.08	29759.9
		395.08	29726.2
		394.08	30356.5
		393.08	29742.2
		392.08	29244.1
		391.08	29396.5
		390.08	29270.2
		389.08	29664.6
		388.08	30326.6
		387.08	30445.4
		386.08	28901
		385.08	30252.6
		384.08	28917.1
		383.08	30909.3
		382.08	29619.1
		381.08	30128.3
		380.08	30055.2
		379.08	30513.1
		378.08	29550.3
		377.08	30558.3
		376.08	31070.1
		375.08	29725.7
		374.08	32589.9
		373.08	30080.3
		372.08	30666.7
		371.08	30230.8
		370.08	31096.9
		369.08	31099.1
		368.08	30963.3
		367.08	30610.9
		366.08	30652.3
		365.08	30461.3
		364.08	32023
		363.08	32142.2
		362.08	31772.5
		361.08	32121.9
		360.08	31864.5
		359.08	31427.5
		358.08	31957.9
		357.08	31932.6
		356.08	32548.2
		355.08	30761.1
		354.08	33105.8
		353.08	32811.8
		352.08	33269.5
		351.08	32148.6
		350.08	33634.5
		349.08	34853.5
		348.08	34703.8
		347.08	32790.7
		346.08	32424.3
		345.08	32727
		344.08	32609.9
		343.08	33571.3
		342.08	32045.7
		341.08	32183.5
		340.08	33837.2
		339.08	31615.5
		338.08	32839.1
		337.08	32587.9
		336.08	33768.9
		335.08	32494.1
		334.08	32895.1
		333.08	32665.2
		332.08	32749.9
		331.08	32770.3
		330.08	33223.7
		329.08	33866.3
		328.08	33420.5
		327.08	33997.8
		326.08	34253.5
		325.08	34386.2
		324.08	31826.1
		323.08	34385.3
		322.08	34229.3
		321.08	32865.6
		320.08	34869.8
		319.08	34968.9
		318.08	34414.4
		317.08	34031.8
		316.08	34952.1
		315.08	36179.7
		314.08	35020.7
		313.08	37313.6
		312.08	36195
		311.08	36726.1
		310.08	39075.2
		309.08	37990.7
		308.08	37738.5
		307.08	37619.7
		306.08	37152.6
		305.08	34776.6
		304.08	32612.5
		303.08	31029.2
		302.08	28068.7
		301.08	26234.8
		300.08	25151.7
		299.08	22422.9
		298.08	19824.5
		297.08	18222.5
		296.08	14935.7
		295.08	12033.3
		294.08	8927.78
		293.08	9936.64
		292.08	9534.03
		291.08	13302.1
		290.08	23119.3
		289.08	54669.8
		288.08	121342
		287.08	195380
		286.08	180376
		285.08	110534
		284.08	44304
		283.08	11625
		282.08	5770.74
		281.08	5474
		280.08	4871.8
		279.08	4585.99
		278.08	4632.06
		277.08	4045.26
		276.08	4679.73
		275.08	4505.83
		274.08	4206.29
		273.08	4211.82
		272.08	4653.43
		271.08	4486.51
		270.08	4585.37
		269.08	4777.94
		268.08	4273.43
		267.08	4634.17
		266.08	3863.59
		265.08	4374.59
		264.08	4330.5
		263.08	4453.6
		262.08	3985.89
		261.08	3984.2
		260.08	4222.63
		259.08	3751.73
		258.08	3944.09
		257.08	4532.02
		256.08	4154.96
		255.08	4408.81
		254.08	4640.9
		253.08	4291.38
		252.08	4245.75
		251.08	3868.53
		250.08	4443.6
		249.08	3964.14
		248.08	4168.25
		247.08	4122.38
		246.08	4103.91
		245.08	4267.36
		244.08	4350.01
		243.08	4451.5
		242.08	3891.11
		241.08	3780.46
		240.08	4448.51
		239.08	4314.97
		238.08	4123.88
		237.08	4148.48
		236.08	3501.83
		235.08	4270.35
		234.08	4717.32
		233.08	5093.64
		232.08	4782.16
		231.08	5023.38
		230.08	4103.38
		229.08	4439.08
		228.08	4402.24
		227.08	4418.85
		226.08	3906.08
		225.08	4453.65
		224.08	3413.06
		223.08	4014.96
		222.08	4345.66
		221.08	4082.28
		220.08	4136.31
		219.08	3798.93
		218.08	4364.68
		217.08	4306.51
		216.08	4226.06
		215.08	4795.63
		214.08	4130.59
		213.08	4204.47
		212.08	4530.48
		211.08	4257.3
		210.08	4430.37
		209.08	4330.7
		208.08	4161.52
		207.08	4422.82
		206.08	4077.29
		205.08	3758.92
		204.08	4044.22
		203.08	3919.26
		202.08	4670.74
		201.08	5161.02
		200.08	5226.84
		199.08	4756.15
		198.08	4759.13
		197.08	4729.72
		196.08	4271.42
		195.08	4543.65
		194.08	4190.28
		193.08	4641.56
		192.08	4370.07
		191.08	4757.56
		190.08	4715.7
		189.08	4433.29
		188.08	4530.15
		187.08	4047.77
		186.08	4344.34
		185.08	4337.62
		184.08	4615.46
		183.08	4425.86
		182.08	4902.88
		181.08	4268.7
		180.08	4155.48
		179.08	4451.75
		178.08	4508.46
		177.08	4502.36
		176.08	4301
		175.08	4590.21
		174.08	4661.83
		173.08	4774.92
		172.08	4660.08
		171.08	5168.84
		170.08	4815.98
		169.08	5520.46
		168.08	5364
		167.08	4968.43
		166.08	4896.22
		165.08	4719.15
		164.08	4151.48
		163.08	4831.62
		162.08	4179.48
		161.08	4919.1
		160.08	4968.79
		159.08	4748.59
		158.08	4354.22
		157.08	5226.68
		156.08	5213.29
		155.08	6206.92
		154.08	7328.53
		153.08	7190.52
		152.08	6273.06
		151.08	5006.85
		150.08	4553.5
		149.08	4674.91
		148.08	4253.97
		147.08	4408.89
		146.08	4396.33
		145.08	4268.8
		144.08	5196.6
		143.08	3854.83
		142.08	4067.74
		141.08	4587.48
		140.08	4721.38
		139.08	4560.55
		138.08	4208.69
		137.08	4688.11
		136.08	4564.79
		135.08	4670.91
		134.08	4594.94
		133.08	4975.48
		132.08	4965.49
		131.08	4180.58
		130.08	4754.93
		129.08	4192.77
		128.08	4546.28
		127.08	4731.71
		126.08	4380.17
		125.08	4282.61
		124.08	4596.04
		123.08	4410.47
		122.08	4571.2
		121.08	4775.09
		120.08	4058.31
		119.08	5198.77
		118.08	4050.12
		117.08	4831.64
		116.08	4401.12
		115.08	4743.82
		114.08	4165.55
		113.08	4357.81
		112.08	4462.39
		111.08	4557.61
		110.08	4446.66
		109.08	4390.89
		108.08	4298.1
		107.08	4821.5
		106.08	4912.51
		105.08	5165.21
		104.08	5593.94
		103.08	8124.56
		102.08	7271.77
		101.08	5657.22
		100.08	5353.76
		99.08	4962.94
		98.08	4634.56
		97.08	4281.4
		96.08	5288.93
		95.08	4321.88
		94.08	4728.18
		93.08	4825.85
		92.08	4519.72
		91.08	4849.13
		90.08	5190.99
		89.08	4803.02
		88.08	4642.05
		87.08	4453.95
		86.08	4737.43
		85.08	4478.02
		84.08	4749.3
		83.08	5185.18
		82.08	4700.27
		81.08	4641.9
		80.08	4591.74
		79.08	4705.69
		78.08	4772.9
		77.08	4975.7
		76.08	4609.21
		75.08	4746.75
		74.08	4970.1
		73.08	4955.89
		72.08	4808.85
		71.08	5099.86
		70.08	4702.17
		69.08	4403.99
		68.08	4707.2
		67.08	4868.3
		66.08	4511.61
		65.08	4496.85
		64.08	4916.68
		63.08	5123.68
		62.08	4349.77
		61.08	4724.1
		60.08	4158.19
		59.08	5056.24
		58.08	4694.2
		57.08	5118.61
		56.08	4990.1
		55.08	5103.53
		54.08	5060.69
		53.08	4970
		52.08	5813.49
		51.08	5714.69
		50.08	6336.35
		49.08	5384.93
		48.08	4850.85
		47.08	5158.73
		46.08	5359.92
		45.08	5219.04
		44.08	4385.59
		43.08	5017.46
		42.08	4737.6
		41.08	4517.84
		40.08	4024.6
		39.08	4348.68
		38.08	3901.98
		37.08	3773.05
		36.08	3664.13
		35.08	4041.96
		34.08	3870.83
		33.08	3615.92
		32.08	4294.24
		31.08	5041.47
		30.08	5360.19
		29.08	7884.08
		28.08	8831.23
		27.08	10638.3
		26.08	11039.6
		25.08	8319.82
		24.08	5098.73
		23.08	3725.72
		22.08	3181.94
		21.08	3274.18
		20.08	4518.46
		19.08	4372.29
		18.08	3990.12
		17.08	3763.8
		16.08	4540.22
		15.08	4932.38
		14.08	3878.3
		13.08	2936.47
		12.08	2867.36
		11.08	2519.53
		10.08	3210.14
		9.08	3367.46
		8.08	3665.11
		7.08	3389.99
		6.08	2969.53
		5.08	2155.94
		4.08	1305.7
		3.08	227.969
		2.08	95.5078
		1.08	56.4817
		0.08	0
		-0.92	22.8212
		-1.92	22.8238
		-2.92	0
		-3.92	45.6895
		-4.92	22.8495
		-5.92	22.8607
		-6.92	0
		-7.92	0
		-8.92	0
		-9.92	0

## Sheet: Figure1h
Binding Energy (eV)	Counts (s)	Binding Energy (eV)	Counts (s)
297.8	6217.67	1350.08	59588.3
297.75	-116.82	1349.08	61100.1
297.7	104.44	1348.08	60271.6
297.65	158.45	1347.08	60594.2
297.6	-115.89	1346.08	60565.4
297.55	21.21	1345.08	59445.4
297.5	-33.22	1344.08	59697.9
297.45	96.96	1343.08	61275
297.4	462.11	1342.08	60924.2
297.35	179.28	1341.08	60896.6
297.3	43.58	1340.08	60009.7
297.25	70.97	1339.08	59592.2
297.2	-223.72	1338.08	60663.4
297.15	-158.07	1337.08	58359.4
297.1	-14.17	1336.08	59032.2
297.05	327.62	1335.08	58630.1
297	-113.37	1334.08	58821.2
296.95	2.65	1333.08	57427.5
296.9	165.82	1332.08	58778.2
296.85	20.73	1331.08	59738.3
296.8	-274.23	1330.08	59907.8
296.75	79.15	1329.08	58972.6
296.7	288.79	1328.08	58524.1
296.65	247.09	1327.08	60702.6
296.6	-184.64	1326.08	58827.9
296.55	-70.35	1325.08	57784.1
296.5	253.04	1324.08	59089
296.45	62.3	1323.08	58459.7
296.4	-197.4	1322.08	60083.9
296.35	-94.13	1321.08	59674.5
296.3	213.89	1320.08	57407.1
296.25	3.98	1319.08	58915.7
296.2	91.32	1318.08	57676
296.15	-53.18	1317.08	58479.4
296.1	-74.94	1316.08	58445.2
296.05	76.18	1315.08	58714.7
296	158.29	1314.08	59659.8
295.95	-66.96	1313.08	59443.4
295.9	84.75	1312.08	60074.7
295.85	187.01	1311.08	58773.9
295.8	-74.89	1310.08	57903.8
295.75	-252.64	1309.08	59550.3
295.7	-62.68	1308.08	58943.1
295.65	-55.65	1307.08	58395.6
295.6	-121.69	1306.08	59379.7
295.55	-248.76	1305.08	59461.3
295.5	108.06	1304.08	60213.1
295.45	184.86	1303.08	58984.1
295.4	246.42	1302.08	60066.8
295.35	204.37	1301.08	58608.1
295.3	8.19	1300.08	59614.3
295.25	-260.45	1299.08	58267
295.2	-317.2	1298.08	57892.3
295.15	-25.78	1297.08	59217.1
295.1	107.4	1296.08	61121.2
295.05	133.51	1295.08	60515.8
295	71.14	1294.08	58584.8
294.95	-0.47	1293.08	58183.6
294.9	-18.63	1292.08	60888.6
294.85	24.48	1291.08	61235.6
294.8	25.39	1290.08	59625.3
294.75	0.95	1289.08	63146
294.7	4.12	1288.08	59402.4
294.65	158.44	1287.08	59638.9
294.6	171.4	1286.08	58924
294.55	112.67	1285.08	60829.9
294.5	-104.86	1284.08	60403.4
294.45	48	1283.08	60165.4
294.4	-19.72	1282.08	61262.9
294.35	-57.16	1281.08	60621.1
294.3	-26.24	1280.08	60095.6
294.25	173.39	1279.08	60821.2
294.2	116.7	1278.08	59971.9
294.15	-34.67	1277.08	61489.4
294.1	-242.3	1276.08	59710
294.05	55.32	1275.08	59850.1
294	69.7	1274.08	62014.2
293.95	-62.42	1273.08	60998.9
293.9	-25.27	1272.08	63368.4
293.85	125.82	1271.08	61087.1
293.8	4.46	1270.08	62860.1
293.75	19.31	1269.08	63233.1
293.7	7.62	1268.08	63681.2
293.65	-118.65	1267.08	62818.4
293.6	-36.33	1266.08	62949.9
293.55	5.97	1265.08	60357.3
293.5	55.26	1264.08	63492.4
293.45	-2.92	1263.08	61658.6
293.4	-113.87	1262.08	65770.1
293.35	-98.01	1261.08	64499.2
293.3	-111.57	1260.08	64913.9
293.25	45.13	1259.08	63191.2
293.2	183.08	1258.08	64231.3
293.15	186.56	1257.08	64281.8
293.1	8.26	1256.08	61703.8
293.05	-22.81	1255.08	65048.4
293	-162.26	1254.08	64089.4
292.95	14.4	1253.08	63551.7
292.9	135.65	1252.08	62370.7
292.85	63.29	1251.08	64269.8
292.8	140.88	1250.08	67484.4
292.75	17.82	1249.08	67889.1
292.7	40.64	1248.08	67835.1
292.65	39.46	1247.08	67241.6
292.6	-207.64	1246.08	68554.7
292.55	68.35	1245.08	68383.8
292.5	-39.82	1244.08	69110.8
292.45	34.47	1243.08	68155.9
292.4	69.88	1242.08	70265.3
292.35	3.5	1241.08	68698
292.3	-146.03	1240.08	68086
292.25	-54.41	1239.08	67863.8
292.2	210.67	1238.08	68670.5
292.15	152.44	1237.08	69450.2
292.1	83.6	1236.08	68594.3
292.05	-35.32	1235.08	70148.2
292	-51.64	1234.08	70186.7
291.95	116.23	1233.08	68587.3
291.9	-22.95	1232.08	70237.8
291.85	108.16	1231.08	71658.2
291.8	123.16	1230.08	73802.2
291.75	206.45	1229.08	73760.5
291.7	106.41	1228.08	72774.8
291.65	159.81	1227.08	73950.1
291.6	72.65	1226.08	75184.5
291.55	28.59	1225.08	74051.5
291.5	190.78	1224.08	76016.8
291.45	16.07	1223.08	73648
291.4	-134.29	1222.08	71529.5
291.35	46.06	1221.08	69718.2
291.3	223.83	1220.08	69102.4
291.25	252.21	1219.08	68165.8
291.2	215.63	1218.08	65282.1
291.15	-13.37	1217.08	62228.7
291.1	230.46	1216.08	61312.8
291.05	484.56	1215.08	60326.1
291	485.79	1214.08	57826
290.95	451.44	1213.08	56279.4
290.9	343.63	1212.08	56677.3
290.85	294.32	1211.08	56662.7
290.8	446.59	1210.08	56577.2
290.75	509.79	1209.08	55628.2
290.7	566.29	1208.08	53369.2
290.65	461.28	1207.08	53371.6
290.6	639.33	1206.08	54089.5
290.55	641.27	1205.08	55373.3
290.5	625.58	1204.08	54743.3
290.45	529.2	1203.08	53759.6
290.4	443.66	1202.08	53640.9
290.35	645.97	1201.08	56610.1
290.3	604.18	1200.08	54998.4
290.25	593.72	1199.08	56173.7
290.2	860.52	1198.08	54713.1
290.15	875.1	1197.08	54042.5
290.1	969.28	1196.08	54251.6
290.05	1135.92	1195.08	55007.7
290	1211.98	1194.08	56850
289.95	1250.86	1193.08	55495.1
289.9	1366.19	1192.08	56274.3
289.85	1470.24	1191.08	55141.8
289.8	1834.85	1190.08	54796.3
289.75	1819.22	1189.08	54769.7
289.7	1708.45	1188.08	54993.4
289.65	2023.45	1187.08	56569.5
289.6	2443.45	1186.08	54710.3
289.55	2511.33	1185.08	56717
289.5	2932.48	1184.08	57176.2
289.45	3178.15	1183.08	56667.8
289.4	3531.37	1182.08	56742
289.35	3619.92	1181.08	54680.1
289.3	3851.35	1180.08	57581.6
289.25	3996.68	1179.08	56676
289.2	4466.3	1178.08	55736.7
289.15	4909.81	1177.08	54708.2
289.1	5299.28	1176.08	58272.6
289.05	5665.19	1175.08	57995.3
289	6011.4	1174.08	57996.1
288.95	6530	1173.08	56874.2
288.9	7241.67	1172.08	57894.9
288.85	7813.26	1171.08	59607.5
288.8	8075.42	1170.08	56223.9
288.75	8756.26	1169.08	56292
288.7	8590.8	1168.08	57626.2
288.65	9291.32	1167.08	56942
288.6	10343.9	1166.08	57432.2
288.55	11049.7	1165.08	59666.1
288.5	11429.8	1164.08	57106.1
288.45	11955.9	1163.08	58305.5
288.4	13193.6	1162.08	59285.2
288.35	13683.8	1161.08	57252.2
288.3	14082	1160.08	57136.2
288.25	15006.1	1159.08	58760.6
288.2	16226.1	1158.08	58653.2
288.15	17385.2	1157.08	59756.9
288.1	18075.1	1156.08	58833.6
288.05	18819.3	1155.08	57350.8
288	19877.6	1154.08	59459.7
287.95	20773.8	1153.08	59188
287.9	21457.5	1152.08	59016
287.85	21904.3	1151.08	59357.8
287.8	23509.3	1150.08	61099.3
287.75	23698.2	1149.08	60501.2
287.7	24729.9	1148.08	57850.7
287.65	25930.6	1147.08	60391.1
287.6	26917.6	1146.08	59800.4
287.55	27892.3	1145.08	62111.4
287.5	28636.9	1144.08	62186.8
287.45	29618.4	1143.08	62117.7
287.4	30298.8	1142.08	60331.5
287.35	31560.5	1141.08	60751.4
287.3	32998.7	1140.08	61226.8
287.25	34369.1	1139.08	62492.1
287.2	35421.5	1138.08	61949.8
287.15	36803	1137.08	59521
287.1	38431	1136.08	59704.1
287.05	39903.2	1135.08	60364.4
287	42004.4	1134.08	63298.2
286.95	44339.5	1133.08	62948.6
286.9	46023.2	1132.08	59896.3
286.85	49479.3	1131.08	60599.4
286.8	52309.5	1130.08	60742.5
286.75	53656.2	1129.08	62052.2
286.7	55671.1	1128.08	62659.8
286.65	58642.4	1127.08	61551.8
286.6	61647	1126.08	62827.9
286.55	65177.7	1125.08	62216.1
286.5	65727.9	1124.08	63303.1
286.45	67036.3	1123.08	61512.2
286.4	69389.8	1122.08	62696.5
286.35	71141.6	1121.08	63387.4
286.3	72267.2	1120.08	62559.8
286.25	73288.5	1119.08	62186.7
286.2	73960.9	1118.08	64371
286.15	72887.6	1117.08	64448.3
286.1	72342	1116.08	62763.4
286.05	71713.7	1115.08	63815.5
286	70168	1114.08	65255
285.95	68923.3	1113.08	64960.8
285.9	67656.5	1112.08	63653.8
285.85	64516.5	1111.08	64538.3
285.8	63172.7	1110.08	62551.4
285.75	60730.8	1109.08	64437.9
285.7	58603.7	1108.08	65993.7
285.65	56460.2	1107.08	67006.6
285.6	52903.7	1106.08	65289.7
285.55	51389.8	1105.08	65579
285.5	48206.3	1104.08	67631.7
285.45	46357.3	1103.08	65221.7
285.4	45288.5	1102.08	66126.4
285.35	44910	1101.08	65168.1
285.3	43296	1100.08	66921.7
285.25	41687.2	1099.08	64694.4
285.2	41410.7	1098.08	65352.2
285.15	39627.8	1097.08	65238.6
285.1	39235.8	1096.08	66790.6
285.05	40284.1	1095.08	65975.5
285	40112	1094.08	65693.6
284.95	39936.5	1093.08	66257.4
284.9	40424.6	1092.08	66937.6
284.85	40354.4	1091.08	65619.8
284.8	40374.2	1090.08	67589
284.75	40195.8	1089.08	67611
284.7	40276.1	1088.08	69305.8
284.65	40654.8	1087.08	65444.6
284.6	39981.4	1086.08	66865.6
284.55	39410	1085.08	67485.8
284.5	39159.2	1084.08	68579
284.45	38186.2	1083.08	68325.5
284.4	37413.8	1082.08	68078.3
284.35	36586.9	1081.08	66559.8
284.3	35048.6	1080.08	69141.9
284.25	33030.9	1079.08	66876.4
284.2	31744.5	1078.08	65400.5
284.15	30436.7	1077.08	66226.1
284.1	29116.6	1076.08	70277.1
284.05	27039.2	1075.08	68801.9
284	25007.6	1074.08	68935.9
283.95	23501.8	1073.08	69375.2
283.9	21722.2	1072.08	71679.6
283.85	19543.2	1071.08	71466.4
283.8	17681.8	1070.08	70063.3
283.75	16260.1	1069.08	70145.8
283.7	15068	1068.08	69078.2
283.65	12930	1067.08	70373.6
283.6	11761.5	1066.08	71235
283.55	10213.5	1065.08	72051.1
283.5	9753.09	1064.08	69824.7
283.45	8680.36	1063.08	71831.8
283.4	7387.88	1062.08	72512
283.35	6738.92	1061.08	71230.1
283.3	5784.77	1060.08	69898.5
283.25	4945.36	1059.08	69991.7
283.2	4403.94	1058.08	70940.9
283.15	3801.89	1057.08	72500.2
283.1	3639.04	1056.08	69553.7
283.05	3039.14	1055.08	71525.9
283	2403.4	1054.08	70631.6
282.95	2246.29	1053.08	71620.9
282.9	2191.72	1052.08	72189.6
282.85	2006.96	1051.08	73226.9
282.8	1914.69	1050.08	74325.7
282.75	1613.02	1049.08	70477.5
282.7	1373.72	1048.08	73694.3
282.65	1217.75	1047.08	73598.5
282.6	1191.75	1046.08	74776.1
282.55	1080.95	1045.08	74489
282.5	1224.12	1044.08	73060.8
282.45	1017.34	1043.08	73988.6
282.4	998.29	1042.08	73554.9
282.35	931.9	1041.08	76106.7
282.3	699.49	1040.08	72933.3
282.25	752.16	1039.08	74403.8
282.2	707.7	1038.08	71888.1
282.15	613.73	1037.08	76083.3
282.1	683.8	1036.08	74314.2
282.05	633.27	1035.08	73443.2
282	692.9	1034.08	75276.9
281.95	667.73	1033.08	73874.9
281.9	558.02	1032.08	73728.3
281.85	388.49	1031.08	76736.6
281.8	378.62	1030.08	75563.6
281.75	450.21	1029.08	75032.1
281.7	443.12	1028.08	76308.5
281.65	415.15	1027.08	75552
281.6	308.02	1026.08	76699.3
281.55	367.77	1025.08	77479.8
281.5	385.48	1024.08	77779.6
281.45	287.87	1023.08	77047.6
281.4	333.59	1022.08	79994.9
281.35	274.47	1021.08	77172.5
281.3	294.42	1020.08	79824.4
281.25	212.69	1019.08	78400.6
281.2	162.62	1018.08	80064.6
281.15	229.34	1017.08	79597
281.1	255.41	1016.08	79255.3
281.05	259.8	1015.08	78010.4
281	270.71	1014.08	78843.3
280.95	160.24	1013.08	77946
280.9	137.5	1012.08	77912.1
280.85	287.36	1011.08	78778.6
280.8	300.84	1010.08	76353.5
280.75	285.14	1009.08	77764.9
280.7	238.91	1008.08	77132
280.65	211.31	1007.08	78911.6
280.6	228.94	1006.08	78169
280.55	143.01	1005.08	80371
280.5	177.24	1004.08	84395.1
280.45	7.14	1003.08	82862.5
280.4	132.92	1002.08	84111.6
280.35	184.63	1001.08	87620.5
280.3	279.07	1000.08	86731.8
280.25	102.29	999.08	85470.4
280.2	112.81	998.08	81865.7
280.15	108.83	997.08	80458.2
280.1	26.68	996.08	81619.5
280.05	142.62	995.08	79509.3
280	142.27	994.08	79497.5
279.95	32.69	993.08	78522.9
279.9	-55.16	992.08	76650.6
279.85	70.08	991.08	74936.7
279.8	244.04	990.08	74189.4
279.75	190.89	989.08	74525.9
279.7	182.29	988.08	71208
279.65	-49.97	987.08	69498.4
279.6	7.43	986.08	71331.1
279.55	-92.5	985.08	72907.5
279.5	24.12	984.08	72410.4
279.45	124.89	983.08	77002
279.4	106.45	982.08	80634.4
279.35	189.55	981.08	86713.1
279.3	43.78	980.08	85924.6
279.25	66.21	979.08	91381.9
279.2	188.65	978.08	95600.1
279.15	109.54	977.08	90484.1
279.1	18.47	976.08	92278.9
279.05	25.5	975.08	87426
279	60.35	974.08	86421
278.95	-72.56	973.08	79306.5
278.9	-72.58	972.08	79840.8
278.85	51.14	971.08	74812.2
278.8	1481.88	970.08	69149.2
		969.08	63904.7
		968.08	57712.6
		967.08	52889.1
		966.08	49843.1
		965.08	50237.6
		964.08	49701
		963.08	48491.1
		962.08	48168
		961.08	48156.1
		960.08	46035.6
		959.08	46468.7
		958.08	46507.2
		957.08	47268.8
		956.08	46492.1
		955.08	47408
		954.08	49135
		953.08	47980
		952.08	47924.4
		951.08	46610.9
		950.08	47697.9
		949.08	47648.1
		948.08	47902
		947.08	47837.3
		946.08	46392
		945.08	47842.4
		944.08	47004.1
		943.08	47283.3
		942.08	47234.1
		941.08	47247.4
		940.08	50078.5
		939.08	48616
		938.08	47257.9
		937.08	48768.1
		936.08	47991
		935.08	47474.5
		934.08	48893.2
		933.08	49084.7
		932.08	47443
		931.08	47389.3
		930.08	47821.5
		929.08	48352.8
		928.08	48028.6
		927.08	47942.3
		926.08	48750.7
		925.08	48694.7
		924.08	49854.3
		923.08	48492.7
		922.08	49117.2
		921.08	48522.5
		920.08	50041.9
		919.08	48628.5
		918.08	49049.5
		917.08	50314.8
		916.08	50347.7
		915.08	48305.9
		914.08	51550.9
		913.08	50817.4
		912.08	50910.2
		911.08	49857.3
		910.08	50316.4
		909.08	50493.6
		908.08	50505
		907.08	48130.1
		906.08	49113.3
		905.08	49091.5
		904.08	52430.4
		903.08	50800.9
		902.08	50476.6
		901.08	48851
		900.08	51570.1
		899.08	50490.9
		898.08	49497
		897.08	50411.9
		896.08	51825
		895.08	50629.1
		894.08	52122.3
		893.08	51347.8
		892.08	50115.6
		891.08	49879.3
		890.08	52256.7
		889.08	52386.4
		888.08	52095
		887.08	52125.3
		886.08	52161.7
		885.08	52830
		884.08	52078.3
		883.08	51680.2
		882.08	53176.1
		881.08	50836.3
		880.08	52185.3
		879.08	53183.7
		878.08	52432.3
		877.08	53865.4
		876.08	54223.1
		875.08	53745.4
		874.08	51662.2
		873.08	51376.6
		872.08	51419.4
		871.08	54367.5
		870.08	52443.8
		869.08	52082.6
		868.08	52145.9
		867.08	52162.1
		866.08	52381.1
		865.08	52931.2
		864.08	53705.1
		863.08	53580.3
		862.08	53621.5
		861.08	54669
		860.08	54740.3
		859.08	53567.5
		858.08	53968.6
		857.08	54124.4
		856.08	52329.1
		855.08	53958
		854.08	53643.6
		853.08	53805.6
		852.08	55119.6
		851.08	54539.4
		850.08	53932.4
		849.08	56740.4
		848.08	54612
		847.08	55048.9
		846.08	54924.1
		845.08	54582
		844.08	53453.3
		843.08	57616.7
		842.08	54155.5
		841.08	54325.6
		840.08	55099.4
		839.08	56637.9
		838.08	54335.9
		837.08	55735.9
		836.08	59155
		835.08	55138.7
		834.08	56199
		833.08	56363.1
		832.08	56037
		831.08	56101.9
		830.08	56128.1
		829.08	56513.5
		828.08	56641.6
		827.08	56850.8
		826.08	55549
		825.08	56928.5
		824.08	55391
		823.08	57444.7
		822.08	56602.6
		821.08	56462.5
		820.08	56445.4
		819.08	58441.6
		818.08	57752.8
		817.08	55849.1
		816.08	57433.4
		815.08	56007.7
		814.08	55984.7
		813.08	58795.9
		812.08	57107.5
		811.08	58219.5
		810.08	57654
		809.08	57521.8
		808.08	55363.2
		807.08	58502.5
		806.08	56137.6
		805.08	58588.1
		804.08	57537.9
		803.08	58431.6
		802.08	58320
		801.08	57774.5
		800.08	58463.2
		799.08	59440.4
		798.08	60143.7
		797.08	57283.2
		796.08	57653.5
		795.08	57927.7
		794.08	58147.1
		793.08	59619.9
		792.08	60358.7
		791.08	60275.5
		790.08	59347.7
		789.08	59196.9
		788.08	59853
		787.08	59856.1
		786.08	58884.3
		785.08	59805.2
		784.08	59159.5
		783.08	58561.5
		782.08	59619
		781.08	58925.8
		780.08	60964
		779.08	60136.7
		778.08	60808.2
		777.08	60896.2
		776.08	58617.6
		775.08	58407.8
		774.08	61515.7
		773.08	61702
		772.08	59926.2
		771.08	58723.6
		770.08	60760.2
		769.08	62423.1
		768.08	61289.1
		767.08	63036.5
		766.08	62655.5
		765.08	61321.7
		764.08	60207.8
		763.08	62006.3
		762.08	61303.5
		761.08	61964.4
		760.08	64334.2
		759.08	60465.8
		758.08	61071.3
		757.08	63133
		756.08	61493.5
		755.08	62212
		754.08	62040.5
		753.08	64126.7
		752.08	62902.1
		751.08	63560.6
		750.08	61018.6
		749.08	61958.3
		748.08	61300
		747.08	62365.7
		746.08	62556.8
		745.08	60174.6
		744.08	60862.8
		743.08	62010.6
		742.08	60643.4
		741.08	62716.6
		740.08	63071.4
		739.08	62918.3
		738.08	62280.3
		737.08	65275
		736.08	63440.9
		735.08	62945.2
		734.08	61375.1
		733.08	64866.8
		732.08	62595.1
		731.08	65477.1
		730.08	63367
		729.08	64720.4
		728.08	66011.2
		727.08	65306.5
		726.08	64534.1
		725.08	66134.4
		724.08	63713.9
		723.08	64546.1
		722.08	65278.9
		721.08	65596.3
		720.08	65303.4
		719.08	65685.6
		718.08	65864.1
		717.08	66680.4
		716.08	65187.6
		715.08	65562.2
		714.08	64832.8
		713.08	65769.1
		712.08	65186.3
		711.08	64711.9
		710.08	66862
		709.08	65268.4
		708.08	67367
		707.08	66957.8
		706.08	64570.9
		705.08	64888.8
		704.08	66564
		703.08	67127.4
		702.08	66415.9
		701.08	66069.3
		700.08	69085.6
		699.08	68205.9
		698.08	67084.7
		697.08	68093.6
		696.08	68182.3
		695.08	65057.3
		694.08	66772.1
		693.08	66063.6
		692.08	67338.7
		691.08	67788
		690.08	66637.2
		689.08	67579.7
		688.08	64160.7
		687.08	68178.8
		686.08	70087.3
		685.08	68070.5
		684.08	68270.1
		683.08	69870.2
		682.08	67848.8
		681.08	68544.4
		680.08	68846.5
		679.08	68390.5
		678.08	67427
		677.08	67853.7
		676.08	69090
		675.08	69558.4
		674.08	67902.4
		673.08	68423.5
		672.08	70109.4
		671.08	68086
		670.08	69572.3
		669.08	68415.7
		668.08	70066
		667.08	68435.4
		666.08	70056.1
		665.08	68704.9
		664.08	71235.9
		663.08	67245.9
		662.08	69698.5
		661.08	69592.3
		660.08	71835
		659.08	70767.3
		658.08	69310.7
		657.08	69649.2
		656.08	72559.6
		655.08	71001
		654.08	71560.6
		653.08	69731.6
		652.08	70757.7
		651.08	69072.4
		650.08	70488.1
		649.08	70604.7
		648.08	73202.8
		647.08	70395.7
		646.08	71146.1
		645.08	72298
		644.08	74163
		643.08	71704.2
		642.08	72822.9
		641.08	72436.8
		640.08	74317.2
		639.08	70832.9
		638.08	70065.4
		637.08	73235.7
		636.08	74093.8
		635.08	71385
		634.08	73100.1
		633.08	74466.2
		632.08	72845.7
		631.08	74016
		630.08	74051.6
		629.08	71866.2
		628.08	73866.1
		627.08	72282.1
		626.08	73028.1
		625.08	73028.3
		624.08	73806.4
		623.08	73815.4
		622.08	71264
		621.08	74206.3
		620.08	74165.5
		619.08	72455.8
		618.08	76108.3
		617.08	71487.3
		616.08	74936.7
		615.08	75524.4
		614.08	73615.1
		613.08	72601
		612.08	73995.9
		611.08	76082.6
		610.08	72525.3
		609.08	74924.7
		608.08	74702.4
		607.08	72442.3
		606.08	74644
		605.08	73414.8
		604.08	73932.9
		603.08	72973.2
		602.08	73714.9
		601.08	76400
		600.08	76599.3
		599.08	77018.5
		598.08	73991.9
		597.08	73936.2
		596.08	73411.4
		595.08	73538.1
		594.08	74958.1
		593.08	74479.4
		592.08	75400.7
		591.08	74293.8
		590.08	76170.2
		589.08	75764.6
		588.08	75359.7
		587.08	76778.8
		586.08	75395.7
		585.08	75923.9
		584.08	79439.7
		583.08	76071.7
		582.08	76544
		581.08	77510.4
		580.08	74020.8
		579.08	76311.1
		578.08	76302.5
		577.08	75852
		576.08	75489.9
		575.08	77271.6
		574.08	78321.2
		573.08	75522.4
		572.08	73985.8
		571.08	74624.8
		570.08	72901.4
		569.08	75588
		568.08	73870.5
		567.08	73286.1
		566.08	70883.1
		565.08	72539
		564.08	75009.8
		563.08	73271.2
		562.08	74213.5
		561.08	80626.6
		560.08	81257.9
		559.08	82983
		558.08	82734.6
		557.08	84304.9
		556.08	85279.1
		555.08	86560.4
		554.08	82406
		553.08	81196
		552.08	77105.9
		551.08	73322.7
		550.08	68707
		549.08	64739
		548.08	62865.4
		547.08	59047.8
		546.08	54929.9
		545.08	51689.7
		544.08	48419.4
		543.08	44746.6
		542.08	40200.8
		541.08	37946.8
		540.08	34702.6
		539.08	35272.3
		538.08	35050
		537.08	35536.9
		536.08	42042.2
		535.08	78381
		534.08	259495
		533.08	461686
		532.08	266968
		531.08	83679.2
		530.08	40115.8
		529.08	32990.6
		528.08	28957
		527.08	27789.8
		526.08	26619.3
		525.08	27074.7
		524.08	27788
		523.08	26279.4
		522.08	27910.1
		521.08	27661.2
		520.08	28390.1
		519.08	26695.8
		518.08	27684.8
		517.08	26247.7
		516.08	27935.8
		515.08	26660.4
		514.08	28410
		513.08	27579.6
		512.08	27200.3
		511.08	26741.4
		510.08	28487
		509.08	27139.4
		508.08	26936.4
		507.08	26861.4
		506.08	26572.6
		505.08	27741
		504.08	27367.1
		503.08	26913.6
		502.08	26474.6
		501.08	27667.7
		500.08	27067.9
		499.08	27577
		498.08	28726.4
		497.08	28342.6
		496.08	27954.8
		495.08	27708.8
		494.08	27292.9
		493.08	28924.5
		492.08	27137.4
		491.08	27688.8
		490.08	28748.4
		489.08	27464.1
		488.08	27324.1
		487.08	27102.1
		486.08	26994.2
		485.08	26813.2
		484.08	29720.9
		483.08	27068.5
		482.08	28430.1
		481.08	28623.1
		480.08	29484.5
		479.08	27493
		478.08	28439.3
		477.08	28593.2
		476.08	28596.5
		475.08	30019.2
		474.08	26842.5
		473.08	29104.7
		472.08	27254.2
		471.08	25972
		470.08	27164.8
		469.08	30449.5
		468.08	27444.9
		467.08	29232.5
		466.08	29075.5
		465.08	29446
		464.08	29192.4
		463.08	28939
		462.08	29191
		461.08	28777.2
		460.08	28796.9
		459.08	28810.8
		458.08	29036.5
		457.08	26767.7
		456.08	28128
		455.08	28062.6
		454.08	28392.3
		453.08	28543.2
		452.08	29435
		451.08	28773.2
		450.08	28173.5
		449.08	28794.5
		448.08	29686.6
		447.08	28565.7
		446.08	30030.2
		445.08	29218.1
		444.08	28875.8
		443.08	28961.7
		442.08	28314.8
		441.08	31066.5
		440.08	29335.9
		439.08	29899.6
		438.08	30522.5
		437.08	30112.7
		436.08	29339.6
		435.08	29554.7
		434.08	28994.3
		433.08	29094
		432.08	29716.7
		431.08	29053.5
		430.08	30035.6
		429.08	29733.6
		428.08	29899.8
		427.08	29354.8
		426.08	29844.5
		425.08	30838.2
		424.08	31410.1
		423.08	29484.4
		422.08	29627
		421.08	30692
		420.08	30072.9
		419.08	29175.6
		418.08	30119.2
		417.08	31783
		416.08	31216
		415.08	30480.3
		414.08	30396
		413.08	29436.1
		412.08	28888
		411.08	31623.3
		410.08	29758.6
		409.08	31281.7
		408.08	30826.3
		407.08	31305.1
		406.08	31031.3
		405.08	29300.7
		404.08	31087.5
		403.08	31029.6
		402.08	32186.5
		401.08	33815.1
		400.08	35892.3
		399.08	34656.3
		398.08	29882.6
		397.08	30832.5
		396.08	30634.9
		395.08	30560.4
		394.08	32031.7
		393.08	31515.9
		392.08	30702.3
		391.08	31332.7
		390.08	31973.3
		389.08	30334.7
		388.08	31156.7
		387.08	30940.6
		386.08	30986.6
		385.08	31032.2
		384.08	30525.1
		383.08	30876.2
		382.08	31434.2
		381.08	31210.2
		380.08	32850.4
		379.08	32465.3
		378.08	31102.1
		377.08	31357
		376.08	31976.7
		375.08	31129.6
		374.08	33946.3
		373.08	31996.5
		372.08	32156.8
		371.08	31080.9
		370.08	31744.6
		369.08	31860.4
		368.08	33402.1
		367.08	32046
		366.08	33637.4
		365.08	32566.6
		364.08	32658
		363.08	34055
		362.08	32233.8
		361.08	32914.2
		360.08	32703.7
		359.08	31755.7
		358.08	33564.3
		357.08	32588.6
		356.08	32320.7
		355.08	35264.7
		354.08	32791.2
		353.08	33535.5
		352.08	33620.3
		351.08	34268.7
		350.08	35517.1
		349.08	34490.1
		348.08	35527.7
		347.08	37363.9
		346.08	34666.3
		345.08	33354.8
		344.08	32819.5
		343.08	34343.8
		342.08	32323
		341.08	34651.9
		340.08	33952.5
		339.08	33402
		338.08	34324.5
		337.08	35459.2
		336.08	33795.8
		335.08	34870.8
		334.08	34033.7
		333.08	35012.3
		332.08	34512.3
		331.08	35505.4
		330.08	36377.4
		329.08	33700.3
		328.08	34087.4
		327.08	35196.8
		326.08	34950.1
		325.08	34263.6
		324.08	35317.1
		323.08	33943.1
		322.08	34757.1
		321.08	35290.3
		320.08	35649.2
		319.08	35980.1
		318.08	36654.3
		317.08	35720.8
		316.08	36399.2
		315.08	36685.9
		314.08	36790.6
		313.08	36956.6
		312.08	38806.9
		311.08	39353.3
		310.08	40367.3
		309.08	39804.5
		308.08	39583.4
		307.08	39363.5
		306.08	38635
		305.08	37928.1
		304.08	33195.7
		303.08	31469
		302.08	30060.8
		301.08	27058.4
		300.08	24403.3
		299.08	20457.2
		298.08	20860.2
		297.08	18062.5
		296.08	16615.4
		295.08	13383.9
		294.08	11990.4
		293.08	11017.7
		292.08	10764.4
		291.08	11679.9
		290.08	19550.9
		289.08	43347.2
		288.08	99064.9
		287.08	197631
		286.08	199126
		285.08	133477
		284.08	59608.7
		283.08	13461.4
		282.08	6666.33
		281.08	6333.73
		280.08	4222.12
		279.08	4713.82
		278.08	4386.26
		277.08	4582.82
		276.08	4816.24
		275.08	4791.56
		274.08	5213.14
		273.08	4424.33
		272.08	4554.34
		271.08	4372.69
		270.08	4881.9
		269.08	4779.03
		268.08	5039.26
		267.08	4249.81
		266.08	4266.11
		265.08	4472.65
		264.08	4619.71
		263.08	4303.29
		262.08	4411.37
		261.08	4102.02
		260.08	4456.64
		259.08	4022.94
		258.08	4975.26
		257.08	3673.42
		256.08	4845.9
		255.08	4304.76
		254.08	3596.53
		253.08	4337.78
		252.08	4089.43
		251.08	4018.12
		250.08	5179.18
		249.08	4486.62
		248.08	4136.44
		247.08	4189.01
		246.08	4454.55
		245.08	4292.84
		244.08	4554.25
		243.08	4052.43
		242.08	4245.91
		241.08	4633.3
		240.08	4072.2
		239.08	4352.21
		238.08	4288.8
		237.08	4143.56
		236.08	4285.05
		235.08	4855.17
		234.08	4401.84
		233.08	4815.88
		232.08	4328.01
		231.08	4322.28
		230.08	4936.18
		229.08	4755.23
		228.08	4175.19
		227.08	4421.8
		226.08	4193.62
		225.08	4609.43
		224.08	4493.52
		223.08	4287.38
		222.08	4536.03
		221.08	4739.54
		220.08	5239.96
		219.08	4003.68
		218.08	4344.12
		217.08	4489.01
		216.08	4261.3
		215.08	3822.14
		214.08	4866.23
		213.08	4501.24
		212.08	3968.41
		211.08	4361.88
		210.08	4133.34
		209.08	4104.6
		208.08	4532.51
		207.08	3924.33
		206.08	4428.39
		205.08	4429.67
		204.08	4325.27
		203.08	4222.03
		202.08	4682.21
		201.08	4127.73
		200.08	4694.62
		199.08	4527.91
		198.08	5057
		197.08	5006.06
		196.08	5440.67
		195.08	4636.78
		194.08	4293.91
		193.08	4977.49
		192.08	4984.26
		191.08	4877.57
		190.08	4818.66
		189.08	4270.72
		188.08	4993.36
		187.08	4018.78
		186.08	4404.66
		185.08	3793.86
		184.08	4481.05
		183.08	4732.89
		182.08	5003.04
		181.08	5541
		180.08	10023.4
		179.08	6734.31
		178.08	6181.05
		177.08	4539.24
		176.08	5152.23
		175.08	3801.61
		174.08	4411.59
		173.08	4775.95
		172.08	4339.67
		171.08	4899.58
		170.08	4717.48
		169.08	5102.33
		168.08	5015.98
		167.08	4540.3
		166.08	4417.69
		165.08	5727.47
		164.08	5344.64
		163.08	5655.94
		162.08	4465.72
		161.08	4491.29
		160.08	4491.41
		159.08	4727.33
		158.08	4865.5
		157.08	4630.61
		156.08	4790.85
		155.08	4866.04
		154.08	5096.51
		153.08	5827.35
		152.08	5287.04
		151.08	4615.45
		150.08	4460.16
		149.08	4225.98
		148.08	4101.05
		147.08	4870.5
		146.08	3841.63
		145.08	4579.76
		144.08	4782.58
		143.08	4610.15
		142.08	4798.83
		141.08	4741.36
		140.08	3954.97
		139.08	4867.86
		138.08	4582.82
		137.08	4724.62
		136.08	4447.58
		135.08	4291.65
		134.08	4438.36
		133.08	4683.18
		132.08	4838.18
		131.08	4903.86
		130.08	4576.61
		129.08	4263.94
		128.08	4459.83
		127.08	4766.39
		126.08	4918.85
		125.08	5138.21
		124.08	4685.2
		123.08	4150.44
		122.08	4401.72
		121.08	5532.35
		120.08	4526.16
		119.08	4733.16
		118.08	3945.07
		117.08	4267.14
		116.08	4532.02
		115.08	4939.58
		114.08	4823.09
		113.08	4591.29
		112.08	4067.24
		111.08	4395.29
		110.08	5187.24
		109.08	5184.05
		108.08	4318.48
		107.08	4885.55
		106.08	4928.65
		105.08	4628.37
		104.08	5428.89
		103.08	5137.13
		102.08	5460.99
		101.08	5279.64
		100.08	4473.13
		99.08	4940.53
		98.08	4677.69
		97.08	4284.27
		96.08	4592.38
		95.08	4431.63
		94.08	4904.18
		93.08	4935.84
		92.08	4558.57
		91.08	5122.34
		90.08	5174.79
		89.08	4689.82
		88.08	5187.46
		87.08	5429.74
		86.08	4711.24
		85.08	5050.81
		84.08	4807.27
		83.08	4230.62
		82.08	4403.86
		81.08	4503.66
		80.08	4201.26
		79.08	4416.02
		78.08	4180.29
		77.08	4448.63
		76.08	4832.97
		75.08	5098.57
		74.08	5402.19
		73.08	4937.57
		72.08	5364.11
		71.08	5389.49
		70.08	5044.99
		69.08	4424.69
		68.08	5146.56
		67.08	4971.52
		66.08	4627.9
		65.08	4959.93
		64.08	5284.52
		63.08	4748.81
		62.08	4855.76
		61.08	4783.8
		60.08	4837.26
		59.08	4931.67
		58.08	4834.12
		57.08	5100.27
		56.08	5303.77
		55.08	5471.09
		54.08	5207.94
		53.08	5271.38
		52.08	4913.74
		51.08	5609.39
		50.08	5291.54
		49.08	5841.83
		48.08	4963.72
		47.08	5444.46
		46.08	5235.63
		45.08	5248.94
		44.08	4691.5
		43.08	4533.8
		42.08	4457.65
		41.08	4567.76
		40.08	4228.57
		39.08	4589.9
		38.08	3620
		37.08	4174.86
		36.08	4404.72
		35.08	4271.75
		34.08	3946.33
		33.08	3863.12
		32.08	4566.27
		31.08	5188.72
		30.08	5083.67
		29.08	6313.82
		28.08	8891.57
		27.08	11778.7
		26.08	12778.5
		25.08	10493
		24.08	6018.63
		23.08	4122.1
		22.08	2818.78
		21.08	3193.81
		20.08	4338.9
		19.08	4980.12
		18.08	4520.6
		17.08	4586.74
		16.08	4511.98
		15.08	4650
		14.08	4531.58
		13.08	3375.12
		12.08	3151.34
		11.08	3125.16
		10.08	3173.74
		9.08	3441.6
		8.08	3219.88
		7.08	3478.82
		6.08	3635.82
		5.08	3177.85
		4.08	1735.25
		3.08	255.307
		2.08	136.778
		1.08	98.7165
		0.08	123.03
		-0.92	51.9767
		-1.92	30.3316
		-2.92	38.1597
		-3.92	22.8416
		-4.92	22.8492
		-5.92	22.8565
		-6.92	22.8631
		-7.92	0
		-8.92	0
		-9.92	0

## Sheet: Figure1i
Binding Energy (eV)	Counts (s)	Binding Energy (eV)	Counts (s)
298.3	7075.93	1350.08	60573.8
298.25	7068.29	1349.08	58364.7
298.2	6987.3	1348.08	61416.6
298.15	6947.53	1347.08	61927.6
298.1	6929.8	1346.08	58698.7
298.05	6557.22	1345.08	60424.3
298	6784.73	1344.08	62265.8
297.95	6785	1343.08	58980.4
297.9	6710.53	1342.08	63119
297.85	7024.7	1341.08	60197.9
297.8	6727.33	1340.08	60845.9
297.75	6553.71	1339.08	60332.9
297.7	6844.64	1338.08	59692.2
297.65	7090.52	1337.08	61602.5
297.6	6997.6	1336.08	60098.9
297.55	6607.08	1335.08	60848.4
297.5	6434.19	1334.08	58063.7
297.45	6800.51	1333.08	60328.3
297.4	6544.61	1332.08	58938.1
297.35	6399.48	1331.08	60069.7
297.3	6627.6	1330.08	59228.9
297.25	6851.64	1329.08	60567.7
297.2	6701.62	1328.08	61567.8
297.15	6463.55	1327.08	58850.2
297.1	6412.12	1326.08	58828.5
297.05	6345.74	1325.08	56281.3
297	6206.87	1324.08	60651.4
296.95	6050.88	1323.08	58585.4
296.9	6213.41	1322.08	55732.7
296.85	6262.07	1321.08	58357.2
296.8	6230.6	1320.08	60796.5
296.75	6259.35	1319.08	59881.4
296.7	6266.29	1318.08	60301.2
296.65	6251.12	1317.08	58035.3
296.6	6126.06	1316.08	58751
296.55	5956.44	1315.08	57283.3
296.5	6032.53	1314.08	59778
296.45	5940.42	1313.08	60956.9
296.4	5702.79	1312.08	59036.3
296.35	5913.22	1311.08	58816.7
296.3	6070.96	1310.08	58732.3
296.25	5927.51	1309.08	59136
296.2	6108.37	1308.08	60241.8
296.15	5763.11	1307.08	59335.7
296.1	5760.4	1306.08	60246.2
296.05	5916	1305.08	61675.1
296	5753.08	1304.08	61453.6
295.95	5584.86	1303.08	60564
295.9	5861.78	1302.08	60244
295.85	5838.71	1301.08	58904.2
295.8	5629.11	1300.08	60967.8
295.75	5628.76	1299.08	58361.5
295.7	5666.64	1298.08	61419.4
295.65	5338.32	1297.08	57188.2
295.6	5586.66	1296.08	59653
295.55	5525.44	1295.08	60093.3
295.5	5682.44	1294.08	59504
295.45	5224.2	1293.08	60477.4
295.4	5815.78	1292.08	59917.3
295.35	5533.37	1291.08	60490.6
295.3	5400.87	1290.08	60328.2
295.25	5267.53	1289.08	61579.6
295.2	5308.91	1288.08	59999.4
295.15	5224.61	1287.08	63298.4
295.1	4894.84	1286.08	61365.1
295.05	4965.82	1285.08	59882.8
295	5193.42	1284.08	61088.8
294.95	5125.65	1283.08	62350.4
294.9	5145.39	1282.08	61188.4
294.85	4975.16	1281.08	60810.3
294.8	5220.02	1280.08	61571.7
294.75	5155.29	1279.08	63038
294.7	4993.93	1278.08	63203.8
294.65	4702.63	1277.08	62174
294.6	4893.15	1276.08	62509.9
294.55	4821.57	1275.08	60996.4
294.5	4457.91	1274.08	62964.3
294.45	4707.86	1273.08	62503.4
294.4	5096.1	1272.08	62699.6
294.35	4675.82	1271.08	61646.3
294.3	4598.08	1270.08	63802.6
294.25	4548.34	1269.08	63299.2
294.2	4525.6	1268.08	63075.7
294.15	4282.77	1267.08	62643.9
294.1	4347.03	1266.08	64223.2
294.05	4612.02	1265.08	64022.2
294	4612.57	1264.08	62259.6
293.95	4677.38	1263.08	65533.1
293.9	4480.84	1262.08	63058.1
293.85	4585.17	1261.08	65143.3
293.8	4733.45	1260.08	64947.7
293.75	4482.71	1259.08	65005.5
293.7	4198.26	1258.08	62851.4
293.65	4437.51	1257.08	65502.1
293.6	4575.91	1256.08	63963.2
293.55	4429.76	1255.08	64823.6
293.5	4365.73	1254.08	65825.6
293.45	4418.23	1253.08	63973.9
293.4	4191.96	1252.08	65164.4
293.35	4128.06	1251.08	66863.3
293.3	4254.28	1250.08	66342.9
293.25	4299.4	1249.08	66234.6
293.2	4256.67	1248.08	68212.9
293.15	4256.42	1247.08	67548.4
293.1	4278.82	1246.08	65319.9
293.05	4464.52	1245.08	66489.5
293	4398.03	1244.08	68892.8
292.95	4049.63	1243.08	68919.8
292.9	4283.81	1242.08	69300.5
292.85	4529.55	1241.08	68443.2
292.8	4236.21	1240.08	70687
292.75	3944.57	1239.08	68928.8
292.7	4026.9	1238.08	69513.8
292.65	4165.49	1237.08	69449.9
292.6	3998.06	1236.08	68285.8
292.55	3915.58	1235.08	68164.9
292.5	4333.13	1234.08	68917.8
292.45	4390.14	1233.08	70481.2
292.4	4208.94	1232.08	72312.5
292.35	4325.81	1231.08	72641.7
292.3	4331.04	1230.08	73712.5
292.25	4069.89	1229.08	74281.5
292.2	4083.23	1228.08	73727.3
292.15	4136.74	1227.08	75173.2
292.1	4012	1226.08	76009.9
292.05	4030.19	1225.08	75335.7
292	4112.4	1224.08	75699.4
291.95	4178.97	1223.08	75923.9
291.9	4440.13	1222.08	73961.4
291.85	4232.31	1221.08	73684.4
291.8	4207.03	1220.08	70852.8
291.75	3895.3	1219.08	67884.5
291.7	4183.52	1218.08	65711.3
291.65	3992.99	1217.08	65080.4
291.6	4162.65	1216.08	61714.3
291.55	4166.76	1215.08	61593
291.5	4324.07	1214.08	60038.7
291.45	4355.38	1213.08	57831.1
291.4	4275.59	1212.08	55775.9
291.35	4235.45	1211.08	58050
291.3	4033.22	1210.08	56094
291.25	4187.58	1209.08	56949
291.2	4404.26	1208.08	57819.2
291.15	4401.84	1207.08	55993.6
291.1	4495.99	1206.08	55464.6
291.05	4268.25	1205.08	55921.7
291	4211.4	1204.08	55093.7
290.95	4345.17	1203.08	56471.3
290.9	4337.53	1202.08	53705.7
290.85	4463.86	1201.08	54011.1
290.8	4381.08	1200.08	55288
290.75	4276.85	1199.08	55457.4
290.7	4452.34	1198.08	55194.8
290.65	4382.27	1197.08	55937.9
290.6	4196.55	1196.08	55260.8
290.55	4543.19	1195.08	56832
290.5	4536.13	1194.08	55619.6
290.45	4823.3	1193.08	55300.2
290.4	4607.98	1192.08	55573.1
290.35	4777.8	1191.08	57548.1
290.3	4473.53	1190.08	55206.3
290.25	4283.58	1189.08	57746.9
290.2	4603.06	1188.08	57659.9
290.15	4782.59	1187.08	55451.2
290.1	5323.2	1186.08	56991
290.05	4917.72	1185.08	57814
290	4993.12	1184.08	56885.3
289.95	4717.23	1183.08	56086.1
289.9	5170.3	1182.08	57736.7
289.85	5321.31	1181.08	56150.1
289.8	5311.69	1180.08	58533.6
289.75	5434.94	1179.08	56797
289.7	5463.9	1178.08	57457.9
289.65	5732.8	1177.08	57662.3
289.6	5876.24	1176.08	57667.9
289.55	5993.56	1175.08	58121.6
289.5	6592.66	1174.08	57861.6
289.45	6571.74	1173.08	58781.1
289.4	6576.78	1172.08	59132.2
289.35	7068.63	1171.08	57279.4
289.3	7238.1	1170.08	58687.3
289.25	7591.1	1169.08	59503.3
289.2	8115.49	1168.08	59479.8
289.15	8473.29	1167.08	60089.1
289.1	8973.34	1166.08	58322.1
289.05	9109.88	1165.08	59068.4
289	9705.33	1164.08	58961.5
288.95	10511.5	1163.08	58612.8
288.9	10621.2	1162.08	61499.1
288.85	11248.7	1161.08	59336.2
288.8	12421.1	1160.08	58925.3
288.75	13388.4	1159.08	60271.2
288.7	13571.3	1158.08	58943
288.65	15292.4	1157.08	61146
288.6	15847.5	1156.08	59964.6
288.55	16707.3	1155.08	60369.2
288.5	17871	1154.08	62376.5
288.45	19142.2	1153.08	61769.8
288.4	19773.5	1152.08	61904.2
288.35	20787.7	1151.08	58597.3
288.3	22002.7	1150.08	60933.9
288.25	22877.3	1149.08	60937.5
288.2	24102.2	1148.08	62682.7
288.15	25004.2	1147.08	62523.5
288.1	25530.7	1146.08	61545.6
288.05	25944.5	1145.08	61231.2
288	26925	1144.08	61213.5
287.95	28050.4	1143.08	61943.1
287.9	28341.1	1142.08	63379
287.85	28658	1141.08	62343.8
287.8	28889.9	1140.08	65156.6
287.75	28596.2	1139.08	63388.4
287.7	28210.5	1138.08	62155.9
287.65	28444	1137.08	62324.4
287.6	28693.3	1136.08	63745.9
287.55	28679	1135.08	63503.5
287.5	28558.1	1134.08	62170
287.45	28460.5	1133.08	64873.7
287.4	28481.8	1132.08	64087.2
287.35	29858.8	1131.08	63688.3
287.3	29904.2	1130.08	62824.2
287.25	30101.9	1129.08	63781.3
287.2	30712.3	1128.08	65321.4
287.15	31817.6	1127.08	63149.5
287.1	33482.1	1126.08	63523.1
287.05	34898.3	1125.08	66366.2
287	36748.2	1124.08	63969.9
286.95	38952.5	1123.08	65465.3
286.9	41379.8	1122.08	66116.4
286.85	43122.9	1121.08	63081.2
286.8	44995.8	1120.08	65552.3
286.75	47320.7	1119.08	67546.5
286.7	49240.8	1118.08	66065.2
286.65	51940.2	1117.08	63641.9
286.6	53849.9	1116.08	66167.6
286.55	56561.9	1115.08	65297.8
286.5	57329.4	1114.08	65871.1
286.45	59339.6	1113.08	65582.5
286.4	60738	1112.08	66431.4
286.35	61195.2	1111.08	67667.4
286.3	61297.2	1110.08	65991.3
286.25	61661	1109.08	69313.3
286.2	62630.3	1108.08	66690.6
286.15	61846.1	1107.08	66318.9
286.1	61046.1	1106.08	67322
286.05	60525.6	1105.08	66425.7
286	57964	1104.08	65319.1
285.95	56714.3	1103.08	66752.7
285.9	56031.5	1102.08	68156.3
285.85	53995.8	1101.08	63656.6
285.8	52769.1	1100.08	65627.4
285.75	52541.3	1099.08	64991.3
285.7	51442.9	1098.08	63406.8
285.65	50022.7	1097.08	63651.9
285.6	50353.6	1096.08	62815.3
285.55	50098.2	1095.08	62999
285.5	49840.1	1094.08	63649.7
285.45	49444	1093.08	63012.6
285.4	49411.6	1092.08	66224.2
285.35	50067.3	1091.08	63234.4
285.3	50278.1	1090.08	65049.7
285.25	51553.8	1089.08	65456.2
285.2	52608.5	1088.08	64372.5
285.15	53398.4	1087.08	65712.8
285.1	53899.7	1086.08	64212.8
285.05	54930.8	1085.08	64391.6
285	56574.4	1084.08	64818.3
284.95	56926.9	1083.08	65901.7
284.9	57826.7	1082.08	66990.1
284.85	58804.1	1081.08	64859.8
284.8	57839.7	1080.08	63516.7
284.75	57694.9	1079.08	62831.7
284.7	56595.2	1078.08	64786.5
284.65	55488.6	1077.08	64697.2
284.6	54595.4	1076.08	65221.1
284.55	53474.4	1075.08	64944
284.5	52393.7	1074.08	65885
284.45	50161.1	1073.08	68835.7
284.4	48384.5	1072.08	70085.7
284.35	46056.5	1071.08	72956
284.3	44003.9	1070.08	66823.9
284.25	41874.1	1069.08	65436.6
284.2	39210.1	1068.08	64563.4
284.15	36596.5	1067.08	66932.9
284.1	34050.6	1066.08	64352.8
284.05	31601.7	1065.08	66119.8
284	28722.7	1064.08	66032.6
283.95	26380.7	1063.08	65962.3
283.9	24630.3	1062.08	68448.1
283.85	22231.2	1061.08	65251.8
283.8	20376.5	1060.08	67498.3
283.75	18565.3	1059.08	66589
283.7	17250	1058.08	64822.4
283.65	15380.7	1057.08	68909.5
283.6	14107	1056.08	68208.4
283.55	12785.3	1055.08	68900.8
283.5	10953.2	1054.08	68396.3
283.45	9715.37	1053.08	67211.8
283.4	8843.71	1052.08	67916.6
283.35	8269.9	1051.08	67581.8
283.3	7355.52	1050.08	68046.4
283.25	6781.24	1049.08	65738.4
283.2	6284.12	1048.08	67574.6
283.15	5836.26	1047.08	70713.4
283.1	5338.28	1046.08	68413.3
283.05	5007.75	1045.08	67376.1
283	4792.86	1044.08	68208.6
282.95	4075.3	1043.08	68451.7
282.9	4282.9	1042.08	66512.9
282.85	3883.9	1041.08	69542.2
282.8	3775.01	1040.08	67573.7
282.75	3402.59	1039.08	67951.6
282.7	3468.94	1038.08	68302.7
282.65	3375.84	1037.08	68135.8
282.6	3159.02	1036.08	68003.8
282.55	3245.77	1035.08	69881
282.5	3049.36	1034.08	68571.3
282.45	2928.38	1033.08	68964.2
282.4	2887.94	1032.08	69323.7
282.35	2608.27	1031.08	69863.6
282.3	2749.47	1030.08	67302.9
282.25	2681.45	1029.08	70647.1
282.2	2570.68	1028.08	70612.1
282.15	2611.26	1027.08	70315.4
282.1	2361.09	1026.08	69369.5
282.05	2571.17	1025.08	70493.6
282	2697.42	1024.08	71051.8
281.95	2560.21	1023.08	70238
281.9	2414.7	1022.08	70073.3
281.85	2265.01	1021.08	70806.6
281.8	2208.56	1020.08	71055.6
281.75	2406.12	1019.08	71690.3
281.7	2460.12	1018.08	71089.3
281.65	2436.62	1017.08	70644.3
281.6	2258.64	1016.08	71088
281.55	2179.1	1015.08	71825.7
281.5	2253.6	1014.08	69997
281.45	2197.97	1013.08	70834.8
281.4	2302.43	1012.08	72523.8
281.35	2208.98	1011.08	69760
281.3	2186.82	1010.08	70096.4
281.25	2326.17	1009.08	70801.9
281.2	2060.28	1008.08	71198.2
281.15	2002.38	1007.08	71393
281.1	2082.32	1006.08	72441.4
281.05	2153.25	1005.08	73477.8
281	2078.52	1004.08	71952.9
280.95	2028.15	1003.08	74217.9
280.9	2132.98	1002.08	75399.7
280.85	2110.17	1001.08	75020.9
280.8	1918.4	1000.08	76828.5
280.75	2031.96	999.08	74998.4
280.7	2047.38	998.08	73875.7
280.65	2014.94	997.08	73919.8
280.6	2073.52	996.08	72411.7
280.55	2093.58	995.08	72713.7
280.5	1940.26	994.08	70780.8
280.45	1918.53	993.08	71013.2
280.4	1955.53	992.08	71782.6
280.35	2165.2	991.08	68019.6
280.3	2017.83	990.08	67368.3
280.25	1939.57	989.08	66053.5
280.2	1746.82	988.08	65788.1
280.15	1958.07	987.08	65172.4
280.1	1989.41	986.08	65835.2
280.05	1910.26	985.08	63089.6
280	1948.7	984.08	64387
279.95	1852.09	983.08	66196.4
279.9	1843.92	982.08	68209.3
279.85	2070.58	981.08	69828.5
279.8	2163.21	980.08	74458.5
279.75	1948.07	979.08	77722.4
279.7	1893.92	978.08	78209.4
279.65	1948.89	977.08	80383.5
279.6	1947.23	976.08	79563.9
279.55	1848.06	975.08	77082.5
279.5	1622.3	974.08	77931
279.45	1629.34	973.08	72496.9
279.4	1922.43	972.08	68904.2
279.35	1920.51	971.08	67053.8
279.3	1831.63	970.08	63942.3
		969.08	59906.7
		968.08	57688.1
		967.08	54635.1
		966.08	50384.1
		965.08	50817.5
		964.08	48258.9
		963.08	48053.8
		962.08	48053
		961.08	47143.8
		960.08	47837
		959.08	47811
		958.08	48222.1
		957.08	47359.6
		956.08	46432.5
		955.08	48580.7
		954.08	49187.7
		953.08	47555.4
		952.08	47561.3
		951.08	49016.2
		950.08	49567.5
		949.08	47875.3
		948.08	48936.5
		947.08	47111.8
		946.08	47967.3
		945.08	48543.2
		944.08	48557.9
		943.08	47915.1
		942.08	49856.5
		941.08	48928.3
		940.08	48263.7
		939.08	50252.9
		938.08	49003.6
		937.08	47933
		936.08	48627.8
		935.08	50717.2
		934.08	50262.4
		933.08	49697
		932.08	48831.5
		931.08	49335.1
		930.08	49544.6
		929.08	49474.2
		928.08	50691.1
		927.08	50157.5
		926.08	51220.5
		925.08	50191.8
		924.08	49018.2
		923.08	50216.7
		922.08	50343.2
		921.08	50440.1
		920.08	50514.1
		919.08	50523.8
		918.08	50513.2
		917.08	49809.3
		916.08	51572.8
		915.08	51987.9
		914.08	51185.2
		913.08	51147.3
		912.08	51618.8
		911.08	49453.6
		910.08	51216.5
		909.08	51907.4
		908.08	50762.7
		907.08	52919.3
		906.08	51684.3
		905.08	50025
		904.08	52724.6
		903.08	50533.3
		902.08	51543.8
		901.08	50652.5
		900.08	52616.2
		899.08	50544.9
		898.08	49948.8
		897.08	52429.4
		896.08	50262.3
		895.08	53011
		894.08	52728.8
		893.08	52748.9
		892.08	52395.3
		891.08	52202.3
		890.08	53733.1
		889.08	51363.1
		888.08	52304.7
		887.08	52470.3
		886.08	54301.6
		885.08	52954
		884.08	51599.4
		883.08	51667.4
		882.08	53675.1
		881.08	52814.2
		880.08	53406.6
		879.08	52541.8
		878.08	53535.4
		877.08	53199
		876.08	51755.8
		875.08	53674.8
		874.08	53075.5
		873.08	52191.6
		872.08	53757
		871.08	54507.9
		870.08	53363.9
		869.08	52584.5
		868.08	54602.5
		867.08	55247.4
		866.08	54176.4
		865.08	53725.8
		864.08	54680.8
		863.08	55345.1
		862.08	54202.5
		861.08	54516.8
		860.08	54867.1
		859.08	55700.6
		858.08	56431
		857.08	54733
		856.08	55375.5
		855.08	56157.8
		854.08	56108
		853.08	55445.1
		852.08	53468
		851.08	54945
		850.08	54985.8
		849.08	55079.8
		848.08	56804.2
		847.08	56786.5
		846.08	54881.4
		845.08	57069.7
		844.08	56559.6
		843.08	55065
		842.08	58308.4
		841.08	54601
		840.08	57551.8
		839.08	56705.9
		838.08	55568.6
		837.08	56662.4
		836.08	58226.8
		835.08	56453.6
		834.08	57188.3
		833.08	57165.4
		832.08	58410.1
		831.08	55879.1
		830.08	58129.6
		829.08	57264.4
		828.08	57199.9
		827.08	56233
		826.08	57874.8
		825.08	57796.3
		824.08	56662.6
		823.08	55664.6
		822.08	57652
		821.08	56723.5
		820.08	55247.6
		819.08	57475.3
		818.08	58908.8
		817.08	58144.1
		816.08	57214.7
		815.08	57793.6
		814.08	57886.9
		813.08	58026.9
		812.08	58537
		811.08	56608.9
		810.08	57818.8
		809.08	58929.2
		808.08	59971.6
		807.08	59784.9
		806.08	59440.1
		805.08	58409.9
		804.08	59809.1
		803.08	59569
		802.08	60831.9
		801.08	60767.8
		800.08	59147.8
		799.08	60553.9
		798.08	59103.2
		797.08	60371.8
		796.08	59315.8
		795.08	58915.1
		794.08	62643.7
		793.08	59854.5
		792.08	62019.1
		791.08	62074.4
		790.08	58588
		789.08	61690.2
		788.08	60096
		787.08	61283.6
		786.08	61405.2
		785.08	61153.8
		784.08	61071
		783.08	59874.3
		782.08	61823
		781.08	60891.4
		780.08	60846.3
		779.08	59079.2
		778.08	61733.9
		777.08	63389.1
		776.08	61491.9
		775.08	60055.7
		774.08	62531.3
		773.08	62266.3
		772.08	62761.5
		771.08	60974.4
		770.08	62019.2
		769.08	61870.2
		768.08	62580.9
		767.08	60878.3
		766.08	60490.9
		765.08	62828.5
		764.08	62275.3
		763.08	61079.2
		762.08	63177.6
		761.08	61349.2
		760.08	61709.4
		759.08	62892.2
		758.08	61392.1
		757.08	63296
		756.08	62424
		755.08	64936.4
		754.08	62865.7
		753.08	62825.3
		752.08	63625.2
		751.08	62577.4
		750.08	62770.6
		749.08	62786.9
		748.08	63730
		747.08	63109.1
		746.08	63846
		745.08	65019
		744.08	65001.9
		743.08	65410.9
		742.08	63420.6
		741.08	62970.4
		740.08	65059.6
		739.08	64582.1
		738.08	64497
		737.08	64950.1
		736.08	62741
		735.08	64922.5
		734.08	64010.9
		733.08	64472.9
		732.08	65372.3
		731.08	63530.4
		730.08	64342.6
		729.08	64978.1
		728.08	66908.3
		727.08	64257.9
		726.08	65765.7
		725.08	64710.2
		724.08	65916.6
		723.08	67247.3
		722.08	65696
		721.08	64288.9
		720.08	64638.2
		719.08	64746.4
		718.08	65705.9
		717.08	67169.7
		716.08	67463.3
		715.08	65763.2
		714.08	66717.5
		713.08	66953
		712.08	67420.2
		711.08	68393.1
		710.08	66480.8
		709.08	67160.1
		708.08	64528.3
		707.08	68246.1
		706.08	65801.5
		705.08	65751.9
		704.08	65182.7
		703.08	66358.2
		702.08	67047.1
		701.08	67765.9
		700.08	67507.2
		699.08	67882.3
		698.08	66255
		697.08	67401.7
		696.08	67470.7
		695.08	66509.6
		694.08	67401.8
		693.08	66307.8
		692.08	67180.8
		691.08	68901.6
		690.08	67428.6
		689.08	66541.5
		688.08	67654.8
		687.08	67981.6
		686.08	68441.6
		685.08	68009.1
		684.08	71055.3
		683.08	70864.9
		682.08	68892.2
		681.08	69636.8
		680.08	71055.3
		679.08	67916.9
		678.08	68243.9
		677.08	70156.8
		676.08	70060.3
		675.08	71079.2
		674.08	69617.8
		673.08	70161.9
		672.08	70057.2
		671.08	69563.1
		670.08	70111.8
		669.08	69564.1
		668.08	69367
		667.08	70083.5
		666.08	70549.3
		665.08	70600.7
		664.08	71610.2
		663.08	70582.4
		662.08	68360.6
		661.08	70720.6
		660.08	70713.6
		659.08	70471.9
		658.08	67811.6
		657.08	71900.3
		656.08	70917.6
		655.08	71827.9
		654.08	69767.6
		653.08	72390.7
		652.08	69933.4
		651.08	70414.8
		650.08	69765
		649.08	69211.9
		648.08	70762.3
		647.08	69750.9
		646.08	68330.1
		645.08	74126.9
		644.08	71992.5
		643.08	72601.8
		642.08	70075.6
		641.08	71824.5
		640.08	70208.1
		639.08	71738.3
		638.08	70872
		637.08	71981.6
		636.08	73663.1
		635.08	70210.7
		634.08	72726.1
		633.08	72013.3
		632.08	71323.3
		631.08	71628
		630.08	73847.1
		629.08	73064.2
		628.08	71430.6
		627.08	73121.5
		626.08	73542.8
		625.08	73854.7
		624.08	72308.1
		623.08	71726.2
		622.08	72403.5
		621.08	72506.7
		620.08	72628.4
		619.08	73063.8
		618.08	72366.2
		617.08	70505.2
		616.08	70727.3
		615.08	70522.6
		614.08	71358.8
		613.08	73955.3
		612.08	72000.3
		611.08	70357.3
		610.08	73564.1
		609.08	73346
		608.08	73299.3
		607.08	70654.8
		606.08	72438.4
		605.08	73870.9
		604.08	73106.3
		603.08	73887.3
		602.08	72924.4
		601.08	71628
		600.08	73594.7
		599.08	72676.8
		598.08	72031.2
		597.08	73655.7
		596.08	73424.9
		595.08	71012.1
		594.08	73658.9
		593.08	72668.2
		592.08	73263.7
		591.08	72593.1
		590.08	70826.3
		589.08	73788
		588.08	73147.5
		587.08	75721
		586.08	72955.3
		585.08	72149.9
		584.08	71380
		583.08	73421.5
		582.08	73750.9
		581.08	75218.2
		580.08	74492.5
		579.08	70801.9
		578.08	72375.3
		577.08	69737.9
		576.08	73066.2
		575.08	73400.8
		574.08	73335.4
		573.08	71504.2
		572.08	72202.1
		571.08	72071.1
		570.08	71344
		569.08	70201.5
		568.08	71195.9
		567.08	70293
		566.08	70306
		565.08	69587.7
		564.08	69368.1
		563.08	71143.9
		562.08	71359.2
		561.08	73066.9
		560.08	75306.2
		559.08	77741.2
		558.08	77443
		557.08	76980.5
		556.08	79998.9
		555.08	78001.7
		554.08	77455.7
		553.08	75910.9
		552.08	74002.4
		551.08	72360.8
		550.08	68230.8
		549.08	64331.1
		548.08	62331.5
		547.08	61306.1
		546.08	57421.9
		545.08	54566.1
		544.08	52389.5
		543.08	50335
		542.08	45784.7
		541.08	44662.8
		540.08	43479.1
		539.08	41533.7
		538.08	42027.9
		537.08	40637.3
		536.08	42407.8
		535.08	47902.8
		534.08	92909.8
		533.08	243760
		532.08	281322
		531.08	184281
		530.08	84663.3
		529.08	42200
		528.08	33827.6
		527.08	31795.3
		526.08	34220
		525.08	32099.6
		524.08	33176.1
		523.08	32126.9
		522.08	33636.5
		521.08	30871.6
		520.08	30442.4
		519.08	33204.6
		518.08	32488.3
		517.08	31691.2
		516.08	31325.6
		515.08	32809.3
		514.08	31189.1
		513.08	31433.2
		512.08	32154.5
		511.08	30981
		510.08	30739.6
		509.08	32010.5
		508.08	31961.6
		507.08	31356.8
		506.08	31593.2
		505.08	33341.5
		504.08	32341.7
		503.08	31949.8
		502.08	34529.7
		501.08	32686.4
		500.08	32774.6
		499.08	33739.6
		498.08	35551.9
		497.08	39306
		496.08	36502.6
		495.08	32813.2
		494.08	32602.2
		493.08	30329.4
		492.08	31001.1
		491.08	31515.4
		490.08	31203.3
		489.08	32107.2
		488.08	31084
		487.08	32665.1
		486.08	31333.3
		485.08	30791.4
		484.08	31551.2
		483.08	30542.2
		482.08	31405.3
		481.08	32665.4
		480.08	32276.3
		479.08	32303.2
		478.08	31778.9
		477.08	31080.1
		476.08	33033.6
		475.08	32190.4
		474.08	32194.4
		473.08	33536.8
		472.08	32487.2
		471.08	33406.8
		470.08	33372.8
		469.08	33216.8
		468.08	32693.6
		467.08	32987.8
		466.08	33249
		465.08	32456.1
		464.08	33983.2
		463.08	33079.6
		462.08	31739.5
		461.08	33324
		460.08	33224.3
		459.08	34112.6
		458.08	31903
		457.08	34378.9
		456.08	33692.7
		455.08	33946.7
		454.08	33275
		453.08	34613.4
		452.08	34606.7
		451.08	32846.6
		450.08	33309.3
		449.08	35205.4
		448.08	34487.6
		447.08	35998.5
		446.08	33268.7
		445.08	35249.9
		444.08	33812.9
		443.08	35079.4
		442.08	34168
		441.08	34493.8
		440.08	35610.5
		439.08	36224.3
		438.08	35515.2
		437.08	35769.9
		436.08	35020.1
		435.08	35898.1
		434.08	35171.7
		433.08	34698.7
		432.08	34844.5
		431.08	35417.2
		430.08	34118
		429.08	34226.1
		428.08	35762
		427.08	35999.1
		426.08	35426.2
		425.08	35816.6
		424.08	37169.7
		423.08	36833.5
		422.08	36250
		421.08	34687.9
		420.08	36103.6
		419.08	36069.1
		418.08	36572.4
		417.08	34997
		416.08	36679.2
		415.08	36532.1
		414.08	35571.3
		413.08	36299.2
		412.08	35446.8
		411.08	37035.8
		410.08	35163.2
		409.08	35356.7
		408.08	35051.3
		407.08	33390.4
		406.08	34713.1
		405.08	32150
		404.08	33483
		403.08	33774.7
		402.08	36151.1
		401.08	48573.4
		400.08	81272.9
		399.08	72607.1
		398.08	42238.6
		397.08	34887.3
		396.08	31891.9
		395.08	32648.3
		394.08	32439.9
		393.08	33383.3
		392.08	32815.9
		391.08	31339.2
		390.08	34215.2
		389.08	33227.3
		388.08	32932.9
		387.08	34311.9
		386.08	33670.4
		385.08	32665.9
		384.08	33191.1
		383.08	33753.6
		382.08	33501.1
		381.08	31848.1
		380.08	34636.4
		379.08	32802.8
		378.08	33957.3
		377.08	32800.8
		376.08	33727.5
		375.08	34238.8
		374.08	35656.2
		373.08	35087.6
		372.08	33234.8
		371.08	34837.4
		370.08	33328.2
		369.08	34037.5
		368.08	33998.5
		367.08	34394.2
		366.08	34677.6
		365.08	33017.6
		364.08	33118.9
		363.08	32777.7
		362.08	34628.9
		361.08	33923.4
		360.08	34825.1
		359.08	33819.7
		358.08	35276.7
		357.08	37724.6
		356.08	33350.6
		355.08	35599.7
		354.08	35450.7
		353.08	35646
		352.08	37695.5
		351.08	37806.5
		350.08	39413.7
		349.08	36594.5
		348.08	37002.5
		347.08	42792.1
		346.08	39489.9
		345.08	34782.5
		344.08	36578
		343.08	34271.7
		342.08	35897.5
		341.08	35305.3
		340.08	33533.3
		339.08	35438.7
		338.08	35225.9
		337.08	35328.7
		336.08	35440.8
		335.08	35642.6
		334.08	35155
		333.08	35395
		332.08	35916.4
		331.08	35531.7
		330.08	37180.8
		329.08	36744.8
		328.08	35652.3
		327.08	35762.7
		326.08	35360.6
		325.08	36575.2
		324.08	35395.9
		323.08	36334.2
		322.08	36169.4
		321.08	37607.5
		320.08	35528.3
		319.08	36903.8
		318.08	36857.4
		317.08	38346
		316.08	38889.5
		315.08	39513.3
		314.08	36429.2
		313.08	39089.6
		312.08	42140.5
		311.08	41549.8
		310.08	40805.9
		309.08	41781.8
		308.08	42977.5
		307.08	41446.3
		306.08	42970.7
		305.08	40236.3
		304.08	35926
		303.08	33468.6
		302.08	32782.3
		301.08	30310.4
		300.08	28773.5
		299.08	25979.3
		298.08	23206.9
		297.08	22419.3
		296.08	19350.6
		295.08	18091.9
		294.08	15603.9
		293.08	14717.9
		292.08	14962.6
		291.08	15592.5
		290.08	17713.4
		289.08	31600.9
		288.08	77816.3
		287.08	120758
		286.08	185870
		285.08	180691
		284.08	127209
		283.08	30425
		282.08	9618.56
		281.08	7676.7
		280.08	6625.1
		279.08	5832.46
		278.08	5238.15
		277.08	5410.53
		276.08	5739.73
		275.08	5407.44
		274.08	5326.4
		273.08	5519.05
		272.08	5113.45
		271.08	6312.76
		270.08	5831.78
		269.08	6003.55
		268.08	6069.04
		267.08	6091.01
		266.08	5773.42
		265.08	5558.81
		264.08	5857.19
		263.08	5160.76
		262.08	4936.44
		261.08	5475.28
		260.08	5076.68
		259.08	4962.58
		258.08	5721.5
		257.08	5719.83
		256.08	5413.42
		255.08	5050.1
		254.08	5623.34
		253.08	5695.96
		252.08	5611.4
		251.08	5493.75
		250.08	5779.93
		249.08	5535.02
		248.08	5761.03
		247.08	6111.01
		246.08	5558.39
		245.08	5258.88
		244.08	5870.09
		243.08	5619.79
		242.08	5715.04
		241.08	5713.01
		240.08	6291.51
		239.08	6149.41
		238.08	5085.72
		237.08	5708.41
		236.08	6210.34
		235.08	5792.33
		234.08	5617.39
		233.08	5591.8
		232.08	6226.71
		231.08	5728.88
		230.08	6082.24
		229.08	7071.57
		228.08	6460.33
		227.08	6337.03
		226.08	5363.18
		225.08	5611.81
		224.08	5963.89
		223.08	5981.76
		222.08	5947.49
		221.08	5810.99
		220.08	5964.01
		219.08	5190.29
		218.08	5268.83
		217.08	5397.45
		216.08	5474.03
		215.08	5585.09
		214.08	5270.23
		213.08	6269.81
		212.08	5911.45
		211.08	5298.44
		210.08	5130.98
		209.08	6496.45
		208.08	5725.06
		207.08	5253.02
		206.08	5748.42
		205.08	5421.88
		204.08	5802.39
		203.08	5559.95
		202.08	5803.82
		201.08	5165.37
		200.08	5374.85
		199.08	5988.97
		198.08	5509.43
		197.08	5876.73
		196.08	5087.89
		195.08	5470.14
		194.08	5729.04
		193.08	5895.46
		192.08	6391.25
		191.08	7808.85
		190.08	7900.44
		189.08	6462.69
		188.08	6596.19
		187.08	6107.99
		186.08	5815.52
		185.08	5584.7
		184.08	6012.12
		183.08	5977.93
		182.08	5601.34
		181.08	5418.6
		180.08	10523.1
		179.08	5892.42
		178.08	5122.58
		177.08	6091.92
		176.08	5425.56
		175.08	4684.26
		174.08	5401.88
		173.08	5621.45
		172.08	5349.32
		171.08	5358.23
		170.08	5435.19
		169.08	5820.68
		168.08	5560.85
		167.08	6054.58
		166.08	5751.37
		165.08	7134.73
		164.08	7934.06
		163.08	6390.68
		162.08	5404.64
		161.08	5801.7
		160.08	5478.22
		159.08	4667.78
		158.08	5871.51
		157.08	5030.53
		156.08	5347.49
		155.08	5633.33
		154.08	6756.27
		153.08	7252.62
		152.08	7086.11
		151.08	6099.08
		150.08	5840.42
		149.08	4887.69
		148.08	5550.55
		147.08	5397.15
		146.08	5438.67
		145.08	5063.66
		144.08	5336.91
		143.08	4937.41
		142.08	5102.69
		141.08	4434.23
		140.08	4727.4
		139.08	4655.11
		138.08	5209.73
		137.08	5256.82
		136.08	4777.1
		135.08	5098.05
		134.08	7288.04
		133.08	8897.42
		132.08	7300.56
		131.08	5387.42
		130.08	5658.99
		129.08	4840.77
		128.08	4764.39
		127.08	4963.26
		126.08	4820.98
		125.08	5003.48
		124.08	5195.61
		123.08	4286.81
		122.08	4872.31
		121.08	5035.68
		120.08	5185.31
		119.08	4500.54
		118.08	5131.45
		117.08	5418.66
		116.08	4435.85
		115.08	4736.55
		114.08	4720.37
		113.08	4413.34
		112.08	5133.76
		111.08	4735.14
		110.08	4761.98
		109.08	5155.45
		108.08	4446.75
		107.08	5293.54
		106.08	4533.49
		105.08	4934.89
		104.08	4810.46
		103.08	5941.42
		102.08	8200.19
		101.08	6758.29
		100.08	5143.25
		99.08	5362.21
		98.08	4667.98
		97.08	4938.82
		96.08	5095.18
		95.08	4577.74
		94.08	5449.46
		93.08	4656.46
		92.08	5597.57
		91.08	5230.8
		90.08	5655.13
		89.08	5798.29
		88.08	5569.32
		87.08	5143.06
		86.08	5300.24
		85.08	5087.03
		84.08	4928.69
		83.08	5270.93
		82.08	5453.98
		81.08	4912.07
		80.08	4797.75
		79.08	4807.05
		78.08	5082.16
		77.08	4600.74
		76.08	5357.95
		75.08	4612.53
		74.08	5159.22
		73.08	4764.44
		72.08	4563.89
		71.08	5152.61
		70.08	4610.04
		69.08	5356.14
		68.08	5646.74
		67.08	5396.12
		66.08	4668.49
		65.08	5055.12
		64.08	5838.4
		63.08	6630.64
		62.08	5538.77
		61.08	5251.59
		60.08	5473.15
		59.08	4593.47
		58.08	5068.48
		57.08	4572.44
		56.08	4690.12
		55.08	4704.08
		54.08	5978.15
		53.08	5044.77
		52.08	5007.7
		51.08	5294.8
		50.08	5413.38
		49.08	5758.28
		48.08	5995.91
		47.08	5341.53
		46.08	5005.91
		45.08	5314.59
		44.08	5204.94
		43.08	5864.7
		42.08	4666.76
		41.08	4422.44
		40.08	4200.87
		39.08	4759.62
		38.08	4431.93
		37.08	4770.73
		36.08	4311.22
		35.08	3911.53
		34.08	3658.83
		33.08	3939.06
		32.08	3949.97
		31.08	4429.79
		30.08	5009.42
		29.08	5950.86
		28.08	6845.16
		27.08	9238.46
		26.08	10123.5
		25.08	10150.6
		24.08	9438.45
		23.08	5614.96
		22.08	4683.86
		21.08	4307.75
		20.08	3321.34
		19.08	5214.68
		18.08	4268.07
		17.08	4268.91
		16.08	4228.19
		15.08	4385.68
		14.08	4340.19
		13.08	3639.21
		12.08	3007.3
		11.08	2736.83
		10.08	3007.67
		9.08	3633.71
		8.08	2679.75
		7.08	3122.76
		6.08	2948
		5.08	2280.37
		4.08	2221.31
		3.08	969.488
		2.08	186.699
		1.08	45.604
		0.08	45.6234
		-0.92	68.456
		-1.92	45.6568
		-2.92	0
		-3.92	22.8416
		-4.92	45.7003
		-5.92	25.9222
		-6.92	22.8635
		-7.92	65.5556
		-8.92	45.7617
		-9.92	0

## Sheet: Figure2b
Pyrus ussuriensis		Zamioculcas zamiifolia Engl.		Holly		Cercis chinensis Bunge		Trachycarpus fortunei		EcoLeaf 1		EcoLeaf 2
0	0.0063	0	0.00078	0	0.00407	0.002	0.01293	0	0.00429	0	0.03292	0.002	0.07453
0.002	0.01261	0.007	-0.00156	0.006	0.00804	0.012	0.01877	0.002	0.0037	0.001	0.01615	0.013	0.08274
0.015	0.01759	0.023	0.0085	0.021	0.00864	0.029	0.0171	0.012	0.00503	0.012	0.00744	0.028	0.09132
0.031	0.01931	0.04	0.01358	0.037	0.00655	0.046	0.00417	0.028	0.00725	0.029	0.09434	0.044	0.11633
0.048	0.01682	0.057	0.01377	0.054	0.00864	0.063	0.00167	0.044	0.02265	0.046	0.34032	0.062	0.2782
0.066	0.02486	0.075	0.01289	0.073	0.01023	0.081	0.00709	0.062	0.12646	0.063	0.61021	0.081	0.52826
0.084	0.03461	0.092	0.01436	0.091	0.0136	0.099	0.0146	0.08	0.29941	0.081	0.84543	0.099	0.77361
0.102	0.0415	0.111	0.0171	0.109	0.01997	0.117	0.02024	0.099	0.4814	0.099	1.07147	0.117	0.95734
0.12	0.04436	0.129	0.02217	0.128	0.02486	0.136	0.02461	0.117	0.65984	0.117	1.30052	0.135	1.00084
0.138	0.04514	0.147	0.02735	0.146	0.02665	0.154	0.02524	0.135	0.82939	0.135	1.53194	0.154	1.0924
0.157	0.04093	0.166	0.03389	0.164	0.02715	0.172	0.02274	0.154	0.99153	0.154	1.76462	0.172	1.27022
0.175	0.04265	0.184	0.03809	0.183	0.02995	0.191	0.02713	0.172	1.1519	0.172	1.99716	0.191	1.43342
0.194	0.05298	0.203	0.0379	0.201	0.03364	0.209	0.03943	0.191	1.31345	0.191	2.21433	0.209	1.57766
0.212	0.05719	0.221	0.0377	0.22	0.03893	0.228	0.04611	0.209	1.47841	0.209	2.36502	0.228	1.73035
0.231	0.06158	0.24	0.03995	0.238	0.04452	0.246	0.04715	0.228	1.64619	0.228	2.3769	0.246	1.88582
0.249	0.0679	0.258	0.04542	0.257	0.04851	0.265	0.04777	0.246	1.81026	0.246	2.33083	0.265	2.02982
0.268	0.07133	0.277	0.05186	0.275	0.0535	0.283	0.04966	0.265	1.97077	0.265	2.42153	0.283	2.16946
0.286	0.06924	0.296	0.05557	0.294	0.05699	0.302	0.05049	0.283	2.13306	0.283	2.59074	0.302	2.31466
0.305	0.07172	0.314	0.05548	0.312	0.06078	0.321	0.05236	0.302	2.29107	0.302	2.74096	0.32	2.46614
0.323	0.08798	0.332	0.05489	0.331	0.06667	0.339	0.05862	0.32	2.4467	0.32	2.86	0.339	2.61715
0.342	0.10156	0.351	0.05548	0.349	0.07236	0.357	0.06155	0.339	2.60677	0.339	2.98061	0.357	2.77153
0.36	0.10404	0.369	0.05929	0.368	0.07595	0.376	0.05967	0.357	2.75855	0.357	3.13305	0.376	2.93643
0.379	0.10539	0.388	0.06407	0.386	0.07974	0.394	0.0557	0.376	2.90219	0.376	3.29482	0.394	3.09926
0.397	0.10845	0.407	0.06827	0.405	0.08284	0.413	0.0557	0.394	3.04079	0.394	3.45074	0.413	3.26138
0.416	0.11035	0.425	0.07062	0.423	0.08503	0.432	0.06009	0.413	3.17081	0.413	3.61315	0.431	3.42482
0.434	0.11399	0.444	0.0714	0.442	0.08892	0.45	0.06635	0.431	3.29341	0.431	3.76922	0.45	3.58682
0.453	0.12126	0.462	0.07091	0.461	0.09441	0.469	0.07427	0.45	3.42076	0.45	3.92592	0.468	3.7377
0.471	0.12604	0.481	0.07159	0.479	0.1007	0.487	0.07928	0.468	3.54707	0.468	4.09055	0.487	3.89063
0.49	0.12336	0.499	0.07511	0.498	0.10569	0.506	0.07511	0.487	3.67561	0.487	4.25612	0.506	4.05939
0.508	0.12069	0.518	0.08048	0.516	0.11018	0.524	0.0699	0.506	3.8034	0.506	4.41267	0.524	4.23165
0.527	0.12298	0.536	0.08459	0.534	0.11507	0.543	0.08011	0.524	3.9263	0.524	4.56827	0.543	4.39872
0.546	0.12891	0.555	0.08585	0.553	0.12086	0.561	0.09785	0.543	4.05113	0.543	4.72925	0.561	4.57401
0.564	0.13656	0.573	0.08614	0.572	0.12754	0.58	0.09493	0.561	4.17626	0.561	4.87804	0.579	4.76523
0.583	0.14535	0.592	0.08712	0.59	0.13523	0.598	0.08388	0.58	4.29931	0.58	5.0232	0.598	4.96842
0.601	0.15244	0.61	0.08956	0.609	0.14351	0.617	0.0847	0.598	4.42755	0.598	5.18228	0.617	5.17547
0.619	0.15416	0.629	0.09337	0.627	0.1497	0.635	0.09368	0.617	4.55519	0.617	5.3439	0.635	5.38397
0.638	0.15493	0.647	0.09718	0.646	0.15369	0.654	0.08951	0.635	4.68357	0.635	5.50045	0.654	5.59767
0.657	0.15971	0.666	0.09826	0.664	0.15788	0.672	0.09118	0.654	4.80677	0.654	5.65572	0.672	5.81789
0.675	0.17022	0.684	0.09874	0.683	0.16267	0.691	0.10307	0.672	4.92923	0.672	5.81259	0.691	6.03847
0.694	0.17883	0.703	0.09962	0.701	0.16746	0.709	0.10474	0.691	5.04814	0.691	5.98861	0.709	6.25736
0.712	0.18284	0.721	0.10206	0.72	0.17295	0.728	0.0941	0.709	5.16172	0.709	6.17429	0.728	6.47505
0.731	0.18284	0.74	0.10597	0.738	0.17814	0.746	0.09348	0.728	5.2716	0.728	6.35347	0.746	6.69005
0.749	0.18017	0.758	0.10969	0.757	0.18203	0.765	0.10369	0.746	5.3794	0.746	6.5314	0.765	6.90587
0.768	0.17959	0.777	0.11252	0.775	0.18602	0.783	0.111	0.765	5.48808	0.765	6.69871	0.783	7.12192
0.786	0.18572	0.796	0.11252	0.794	0.19002	0.802	0.11476	0.783	5.59826	0.783	6.85779	0.802	7.34051
0.805	0.19279	0.814	0.11203	0.812	0.1954	0.821	0.12143	0.802	5.70769	0.802	7.01592	0.82	7.55994
0.823	0.19988	0.832	0.11388	0.831	0.20119	0.839	0.12352	0.82	5.8183	0.821	7.17532	0.839	7.77877
0.842	0.20198	0.851	0.11809	0.849	0.20758	0.857	0.11455	0.839	5.93025	0.839	7.34469	0.857	7.9988
0.86	0.19872	0.869	0.12257	0.868	0.21386	0.876	0.11372	0.857	6.04042	0.857	7.51517	0.876	8.21607
0.879	0.19968	0.888	0.12492	0.886	0.21945	0.894	0.12477	0.876	6.14836	0.876	7.68265	0.894	8.43091
0.897	0.20733	0.907	0.12638	0.905	0.22414	0.913	0.13103	0.894	6.25276	0.894	7.84837	0.913	8.64565
0.916	0.21976	0.925	0.12648	0.923	0.22933	0.932	0.12832	0.913	6.35538	0.913	8.01648	0.932	8.86038
0.934	0.22914	0.944	0.12727	0.942	0.23542	0.95	0.12916	0.931	6.45874	0.932	8.19646	0.95	9.07017
0.953	0.2341	0.962	0.12893	0.961	0.24091	0.969	0.13291	0.95	6.56624	0.95	8.38419	0.969	9.27707
0.972	0.23564	0.981	0.13273	0.979	0.2464	0.987	0.12769	0.968	6.67419	0.969	8.57113	0.987	9.48469
0.99	0.23449	0.999	0.13703	0.997	0.25159	1.006	0.12415	0.987	6.77755	0.987	8.75063	1.006	9.68918
1.008	0.23698	1.018	0.13908	1.016	0.25628	1.024	0.13291	1.006	6.87987	1.006	8.92507	1.024	9.88969
1.027	0.24291	1.036	0.14055	1.034	0.26017	1.043	0.14334	1.024	6.98264	1.024	9.09349	1.043	10.0884
1.046	0.25036	1.055	0.14143	1.053	0.26546	1.061	0.14501	1.043	7.08496	1.043	9.26983	1.061	10.2882
1.064	0.25419	1.073	0.14221	1.072	0.27184	1.08	0.14334	1.061	7.18565	1.061	9.45091	1.08	10.4889
1.082	0.25439	1.092	0.14474	1.09	0.27833	1.098	0.14668	1.079	7.28457	1.08	9.63041	1.098	10.6889
1.101	0.25457	1.11	0.14826	1.109	0.28482	1.117	0.1494	1.098	7.38186	1.098	9.80168	1.117	10.8907
1.119	0.25629	1.129	0.15168	1.127	0.2912	1.135	0.15023	1.117	7.47752	1.117	9.97438	1.135	11.0937
1.138	0.25993	1.147	0.15344	1.145	0.29749	1.154	0.15649	1.135	7.57511	1.135	10.1471	1.154	11.2948
1.157	0.26585	1.166	0.15481	1.164	0.30328	1.172	0.16295	1.154	7.67476	1.154	10.3131	1.172	11.4934
1.175	0.2739	1.185	0.15539	1.183	0.30957	1.191	0.1617	1.172	7.77664	1.172	10.4771	1.191	11.6942
1.194	0.28001	1.203	0.15666	1.201	0.31625	1.21	0.15649	1.191	7.87881	1.191	10.6492	1.209	11.8955
1.212	0.28326	1.221	0.16047	1.22	0.32304	1.228	0.15711	1.209	7.98084	1.209	10.8261	1.228	12.0987
1.23	0.28614	1.24	0.16467	1.238	0.32842	1.246	0.1617	1.228	8.08081	1.228	11.0055	1.246	12.3048
1.249	0.2892	1.258	0.16702	1.257	0.33302	1.265	0.16358	1.246	8.17756	1.246	11.185	1.265	12.5079
1.268	0.29513	1.277	0.16809	1.275	0.3381	1.283	0.1665	1.265	8.27313	1.265	11.3585	1.283	12.7106
1.286	0.30239	1.295	0.16887	1.294	0.3424	1.302	0.17109	1.283	8.36766	1.283	11.5366	1.302	12.9138
1.305	0.30775	1.314	0.16975	1.312	0.34659	1.321	0.17276	1.302	8.46176	1.302	11.7113	1.32	13.1123
1.323	0.31061	1.333	0.17219	1.331	0.35148	1.339	0.16984	1.32	8.55452	1.32	11.8881	1.339	13.3071
1.342	0.311	1.351	0.17737	1.349	0.35677	1.357	0.17047	1.339	8.64772	1.339	12.0645	1.357	13.506
1.36	0.31196	1.369	0.18166	1.368	0.36136	1.376	0.17756	1.357	8.74359	1.357	12.2427	1.376	13.7076
1.379	0.31444	1.388	0.18284	1.386	0.36605	1.394	0.18236	1.376	8.84004	1.376	12.4348	1.394	13.9107
1.397	0.3196	1.407	0.18313	1.405	0.37104	1.413	0.18528	1.394	8.93694	1.394	12.6171	1.413	14.1168
1.416	0.32573	1.425	0.18479	1.423	0.37623	1.432	0.1905	1.413	9.03427	1.413	12.7837	1.432	14.3259
1.435	0.32898	1.444	0.18713	1.442	0.38191	1.45	0.19175	1.432	9.13132	1.432	12.9558	1.45	14.5335
1.453	0.33108	1.462	0.18977	1.46	0.3887	1.468	0.188	1.45	9.22822	1.45	13.1357	1.468	14.739
1.471	0.33356	1.481	0.19397	1.479	0.39568	1.487	0.1857	1.468	9.32261	1.468	13.3134	1.487	14.945
1.49	0.33797	1.499	0.1972	1.497	0.40127	1.506	0.19217	1.487	9.41507	1.487	13.48	1.506	15.1516
1.508	0.34428	1.518	0.19729	1.516	0.40657	1.524	0.19759	1.506	9.50798	1.506	13.6382	1.524	15.361
1.527	0.35135	1.536	0.19759	1.534	0.41235	1.543	0.19864	1.524	9.60089	1.524	13.8001	1.543	15.5714
1.546	0.35748	1.555	0.19954	1.553	0.41724	1.561	0.19759	1.543	9.69602	1.543	13.9686	1.561	15.7815
1.564	0.36149	1.573	0.20276	1.572	0.42133	1.58	0.19822	1.561	9.79129	1.561	14.1345	1.58	15.9909
1.583	0.36532	1.592	0.20667	1.59	0.42742	1.598	0.19926	1.58	9.88538	1.58	14.2954	1.598	16.1979
1.601	0.36876	1.61	0.21019	1.608	0.43421	1.617	0.20093	1.598	9.97859	1.598	14.4511	1.617	16.4056
1.619	0.37125	1.629	0.21194	1.627	0.4382	1.635	0.20594	1.617	10.0731	1.617	14.6098	1.635	16.6148
1.638	0.37507	1.647	0.21292	1.645	0.44099	1.654	0.21199	1.635	10.1685	1.635	14.7789	1.654	16.8269
1.657	0.37908	1.666	0.21351	1.664	0.44648	1.672	0.21449	1.654	10.2638	1.654	14.9442	1.672	17.0409
1.675	0.38177	1.684	0.21546	1.683	0.45257	1.691	0.21408	1.672	10.3576	1.672	15.0999	1.691	17.2583
1.694	0.38388	1.703	0.21995	1.701	0.45786	1.709	0.21303	1.691	10.4501	1.691	15.2543	1.709	17.4799
1.712	0.38617	1.721	0.22445	1.72	0.46444	1.728	0.21553	1.709	10.5428	1.709	15.4105	1.728	17.7026
1.731	0.3896	1.74	0.22689	1.738	0.47083	1.746	0.22055	1.728	10.6359	1.728	15.5649	1.746	17.9279
1.749	0.39554	1.758	0.22737	1.757	0.47572	1.765	0.22451	1.746	10.7309	1.746	15.7154	1.765	18.1535
1.768	0.40243	1.777	0.22796	1.775	0.47951	1.783	0.22785	1.765	10.827	1.765	15.8597	1.783	18.3793
1.786	0.40664	1.796	0.22972	1.794	0.4846	1.802	0.22764	1.783	10.9223	1.783	16.0116	1.802	18.6062
1.805	0.40893	1.814	0.23294	1.812	0.49118	1.821	0.22597	1.802	11.0166	1.802	16.1761	1.82	18.8308
1.823	0.41065	1.832	0.23636	1.831	0.49687	1.839	0.22681	1.82	11.1095	1.82	16.3288	1.839	19.0557
1.842	0.41563	1.851	0.24007	1.85	0.50196	1.857	0.22952	1.839	11.2015	1.839	16.479	1.857	19.2826
1.86	0.4227	1.869	0.24114	1.868	0.50665	1.876	0.23348	1.857	11.2956	1.858	16.6408	1.876	19.508
1.879	0.42844	1.888	0.24134	1.886	0.51055	1.894	0.2364	1.876	11.3904	1.876	16.8079	1.894	19.7307
1.897	0.43303	1.907	0.24271	1.905	0.51334	1.913	0.23828	1.894	11.4842	1.894	16.9798	1.913	19.9495
1.916	0.43704	1.925	0.24564	1.923	0.51753	1.932	0.23891	1.913	11.5758	1.913	17.1353	1.931	20.1699
1.934	0.43723	1.944	0.24955	1.942	0.52322	1.95	0.23869	1.931	11.6662	1.932	17.2655	1.95	20.3919
1.953	0.43781	1.962	0.25374	1.961	0.52861	1.969	0.24141	1.95	11.7579	1.95	17.4199	1.968	20.614
1.971	0.43915	1.981	0.25658	1.979	0.5332	1.987	0.24517	1.968	11.8521	1.969	17.5751	1.987	20.8348
1.99	0.44297	1.999	0.25658	1.998	0.53789	2.006	0.24913	1.987	11.948	1.987	17.7215	2.006	21.0523
2.008	0.44948	2.018	0.25736	2.016	0.54268	2.024	0.25017	2.006	12.0427	2.006	17.8716	2.024	21.2662
2.027	0.45406	2.036	0.25931	2.034	0.54727	2.043	0.25017	2.024	12.134	2.024	18.0205	2.043	21.4753
2.046	0.45559	2.055	0.26185	2.053	0.55286	2.061	0.25122	2.043	12.2254	2.043	18.1693	2.061	21.6867
2.064	0.45694	2.073	0.26586	2.072	0.55954	2.08	0.25351	2.061	12.3171	2.061	18.3145	2.079	21.899
2.082	0.46019	2.092	0.26996	2.09	0.56553	2.098	0.25476	2.079	12.4111	2.08	18.4493	2.098	22.1109
2.101	0.4644	2.11	0.27181	2.108	0.57042	2.117	0.25643	2.098	12.5069	2.098	18.5829	2.117	22.3222
2.119	0.46956	2.129	0.27162	2.127	0.57501	2.135	0.2579	2.117	12.6038	2.117	18.7211	2.135	22.5309
2.138	0.47588	2.147	0.2723	2.145	0.5796	2.154	0.25873	2.135	12.7	2.135	18.8585	2.154	22.7363
2.157	0.47721	2.166	0.27513	2.164	0.58429	2.172	0.25957	2.154	12.7947	2.154	18.9946	2.172	22.9366
2.175	0.48562	2.184	0.27855	2.183	0.58889	2.191	0.2606	2.172	12.8888	2.172	19.1234	2.191	23.1355
2.194	0.49059	2.203	0.28227	2.201	0.59377	2.209	0.26165	2.191	12.9836	2.191	19.2534	2.209	23.3327
2.212	0.4883	2.221	0.285	2.22	0.59866	2.228	0.26311	2.209	13.0793	2.209	19.3879	2.228	23.524
2.23	0.48716	2.24	0.28539	2.238	0.60296	2.246	0.26541	2.228	13.1758	2.228	19.5221	2.246	23.7131
2.249	0.4927	2.258	0.28627	2.257	0.60704	2.265	0.26708	2.246	13.2716	2.246	19.6536	2.265	23.9008
2.268	0.50074	2.277	0.28841	2.275	0.61143	2.283	0.26833	2.265	13.3632	2.265	19.7855	2.283	24.0871
2.286	0.50131	2.296	0.29193	2.294	0.61603	2.302	0.26895	2.283	13.4521	2.283	19.9184	2.302	24.2709
2.305	0.50475	2.314	0.29574	2.312	0.62072	2.321	0.2727	2.302	13.5436	2.302	20.053	2.32	24.4507
2.323	0.51145	2.332	0.29868	2.331	0.6263	2.339	0.27562	2.32	13.6368	2.321	20.1886	2.339	24.6289
2.342	0.51259	2.351	0.30004	2.349	0.63129	2.357	0.27751	2.339	13.7309	2.339	20.3201	2.357	24.8034
2.36	0.51202	2.37	0.30082	2.368	0.63568	2.376	0.27939	2.357	13.8266	2.357	20.4463	2.376	24.9755
2.379	0.51719	2.388	0.30238	2.386	0.63968	2.395	0.28001	2.376	13.9226	2.376	20.5721	2.394	25.1483
2.397	0.5256	2.407	0.30482	2.405	0.64407	2.413	0.28022	2.394	14.0174	2.394	20.697	2.413	25.3218
2.416	0.53019	2.425	0.30776	2.423	0.64846	2.432	0.28106	2.413	14.1118	2.413	20.821	2.432	25.4954
2.434	0.53306	2.443	0.31127	2.442	0.65295	2.45	0.28481	2.431	14.2077	2.432	20.9468	2.45	25.667
2.453	0.5367	2.462	0.31411	2.461	0.65774	2.468	0.28877	2.45	14.3034	2.45	21.0738	2.469	25.8372
2.471	0.53784	2.48	0.31508	2.479	0.66173	2.487	0.29128	2.468	14.3972	2.469	21.2026	2.487	26.0037
2.49	0.53995	2.499	0.31547	2.497	0.66542	2.506	0.29128	2.487	14.4907	2.487	21.3278	2.506	26.1694
2.508	0.54606	2.518	0.31791	2.516	0.66911	2.524	0.28899	2.506	14.5837	2.506	21.4491	2.524	26.3368
2.527	0.55295	2.536	0.32104	2.534	0.67271	2.543	0.28732	2.524	14.678	2.524	21.5719	2.543	26.507
2.546	0.55429	2.555	0.32407	2.553	0.6767	2.561	0.28168	2.543	14.7718	2.543	21.6954	2.561	26.676
2.564	0.55257	2.573	0.32699	2.572	0.68219	2.58	0.28273	2.561	14.8639	2.561	21.8167	2.58	26.8427
2.582	0.55601	2.592	0.32905	2.59	0.68808	2.598	0.28251	2.58	14.9555	2.58	21.9335	2.598	27.0111
2.601	0.55773	2.61	0.33022	2.609	0.69207	2.617	0.28315	2.598	15.0468	2.598	22.053	2.617	27.1801
2.619	0.55754	2.629	0.33159	2.627	0.69516	2.635	0.28398	2.617	15.1405	2.617	22.1757	2.635	27.3473
2.638	0.56214	2.647	0.33403	2.645	0.69955	2.654	0.28356	2.635	15.2351	2.635	22.2992	2.654	27.5141
2.657	0.56978	2.666	0.33706	2.664	0.70504	2.672	0.28565	2.654	15.3303	2.654	22.42	2.672	27.6792
2.675	0.57438	2.684	0.33989	2.683	0.71043	2.691	0.28877	2.672	15.4249	2.672	22.5395	2.691	27.8446
2.694	0.57131	2.703	0.34243	2.701	0.71552	2.709	0.29024	2.691	15.5176	2.691	22.6658	2.709	28.0104
2.712	0.57266	2.721	0.34419	2.72	0.72001	2.728	0.29066	2.709	15.6093	2.709	22.7944	2.728	28.176
2.731	0.57916	2.74	0.34526	2.738	0.7229	2.746	0.29066	2.728	15.704	2.728	22.923	2.746	28.3422
2.749	0.58585	2.758	0.34721	2.757	0.7251	2.765	0.29169	2.746	15.8009	2.746	23.0498	2.765	28.5049
2.768	0.58986	2.777	0.34995	2.775	0.72829	2.783	0.29378	2.765	15.8966	2.765	23.1747	2.783	28.6652
2.786	0.59217	2.796	0.35307	2.794	0.73328	2.802	0.29608	2.783	15.9893	2.783	23.2996	2.802	28.8281
2.805	0.59503	2.814	0.35571	2.812	0.73797	2.821	0.29712	2.802	16.0809	2.802	23.4214	2.82	28.9891
2.823	0.59867	2.833	0.35815	2.831	0.74196	2.839	0.29169	2.82	16.1725	2.82	23.5437	2.839	29.1488
2.842	0.60057	2.851	0.35952	2.849	0.74526	2.858	0.28543	2.839	16.2648	2.839	23.6685	2.857	29.3071
2.86	0.60153	2.869	0.35972	2.868	0.74785	2.876	0.28607	2.857	16.3161	2.857	23.7924	2.876	29.4664
2.879	0.60306	2.888	0.36196	2.886	0.75074	2.894	0.29274	2.876	16.2591	2.876	23.9181	2.894	29.6255
2.897	0.60823	2.907	0.36606	2.905	0.75474	2.913	0.29712	2.894	16.2849	2.894	24.0414	2.913	29.7848
2.916	0.61454	2.925	0.36919	2.923	0.76053	2.932	0.29378	2.913	16.3586	2.913	24.1641	2.931	29.9433
2.934	0.61951	2.944	0.37075	2.942	0.76571	2.95	0.29274	2.932	16.4664	2.932	24.2881	2.95	30.0977
2.953	0.622	2.962	0.37271	2.961	0.76991	2.969	0.29566	2.95	16.5707	2.95	24.4112	2.968	30.2498
2.971	0.62334	2.981	0.37486	2.979	0.7732	2.987	0.299	2.968	16.6534	2.968	24.5308	2.987	30.4013
2.99	0.62678	2.999	0.37603	2.998	0.77689	3.006	0.30045	2.987	16.739	2.987	24.6506	3.006	30.5541
3.008	0.63118	3.018	0.37818	3.016	0.78018	3.024	0.3015	3.006	16.8363	3.006	24.7701	3.024	30.7081
3.027	0.63443	3.036	0.38198	3.035	0.78428	3.043	0.30192	3.024	16.9331	3.024	24.8863	3.043	30.8608
3.046	0.63864	3.055	0.38482	3.053	0.78947	3.061	0.30067	3.043	17.028	3.043	25.0008	3.061	31.0135
3.064	0.6417	3.073	0.3857	3.072	0.79386	3.08	0.30088	3.061	17.1255	3.061	25.1151	3.08	31.1633
3.083	0.64304	3.092	0.38687	3.09	0.79625	3.098	0.3013	3.08	17.2187	3.08	25.2293	3.098	31.3094
3.101	0.64476	3.11	0.38921	3.109	0.79824	3.117	0.30067	3.098	17.3059	3.098	25.3436	3.117	31.4542
3.119	0.64801	3.129	0.39156	3.127	0.80134	3.135	0.29795	3.117	17.3953	3.117	25.4576	3.135	31.5989
3.138	0.65146	3.147	0.39448	3.146	0.80393	3.154	0.2967	3.135	17.4886	3.135	25.5744	3.154	31.7436
3.157	0.65011	3.166	0.39761	3.164	0.80793	3.172	0.29608	3.154	17.5855	3.154	25.6883	3.172	31.8874
3.175	0.64897	3.184	0.39996	3.183	0.81162	3.191	0.29691	3.172	17.6822	3.172	25.7995	3.191	32.0311
3.194	0.65183	3.203	0.40152	3.201	0.81441	3.209	0.29837	3.191	17.7794	3.191	25.909	3.209	32.1726
3.212	0.6549	3.221	0.40259	3.22	0.81481	3.228	0.30192	3.209	17.8786	3.209	26.0161	3.228	32.3133
3.231	0.65739	3.24	0.40484	3.238	0.81062	3.246	0.30422	3.228	17.9765	3.228	26.1233	3.246	32.4543
3.249	0.66006	3.258	0.40787	3.256	0.81102	3.265	0.30505	3.246	18.0724	3.246	26.2299	3.265	32.5927
3.268	0.66599	3.277	0.4107	3.275	0.81261	3.283	0.30568	3.265	18.1648	3.265	26.3379	3.283	32.7306
3.286	0.67173	3.296	0.41334	3.294	0.81112	3.302	0.30589	3.283	18.2564	3.283	26.446	3.302	32.8683
3.305	0.6767	3.314	0.4149	3.312	0.81032	3.321	0.30714	3.302	18.3498	3.302	26.5526	3.32	33.0073
3.323	0.679	3.332	0.41558	3.331	0.81142	3.339	0.30734	3.32	18.4453	3.32	26.6594	3.339	33.1488
3.342	0.68072	3.351	0.41705	3.349	0.81311	3.357	0.3086	3.339	18.5434	3.339	26.7644	3.357	33.287
3.36	0.68378	3.369	0.42007	3.368	0.81501	3.376	0.30901	3.357	18.6428	3.358	26.8714	3.376	33.4245
3.379	0.68722	3.388	0.42369	3.386	0.81771	3.394	0.31068	3.376	18.7424	3.376	26.977	3.394	33.5592
3.397	0.69105	3.407	0.42535	3.405	0.8216	3.413	0.31256	3.394	18.8396	3.394	27.0809	3.413	33.6927
3.416	0.69392	3.425	0.4274	3.423	0.82519	3.432	0.31527	3.413	18.9326	3.413	27.1844	3.431	33.8263
3.434	0.69735	3.444	0.42926	3.442	0.82888	3.45	0.31861	3.431	19.024	3.432	27.2875	3.45	33.9582
3.453	0.70023	3.462	0.43091	3.461	0.83247	3.469	0.31944	3.45	19.1165	3.45	27.3899	3.469	34.0883
3.471	0.70195	3.481	0.43306	3.479	0.83217	3.487	0.31944	3.468	19.2128	3.468	27.4923	3.487	34.2162
3.49	0.70425	3.499	0.4358	3.497	0.83846	3.506	0.32216	3.487	19.3134	3.487	27.5939	3.506	34.3457
3.508	0.70654	3.518	0.43912	3.516	0.84964	3.524	0.32488	3.506	19.4146	3.506	27.6969	3.524	34.4757
3.527	0.71114	3.536	0.44088	3.534	0.85164	3.543	0.32737	3.524	19.5147	3.524	27.7978	3.543	34.6061
3.546	0.71572	3.555	0.44264	3.553	0.84565	3.561	0.32862	3.542	19.6119	3.543	27.899	3.561	34.7379
3.564	0.72011	3.573	0.4441	3.572	0.84715	3.58	0.33009	3.561	19.7074	3.561	27.9983	3.58	34.8695
3.582	0.72318	3.592	0.44605	3.59	0.85792	3.598	0.3303	3.579	19.802	3.58	28.0969	3.598	35.001
3.601	0.72471	3.61	0.4486	3.609	0.86271	3.617	0.33239	3.598	19.8961	3.598	28.1949	3.617	35.1323
3.619	0.72796	3.629	0.45143	3.627	0.86351	3.635	0.33531	3.617	19.992	3.617	28.2937	3.635	35.2645
3.638	0.73274	3.647	0.45368	3.646	0.8685	3.654	0.33781	3.635	20.0876	3.635	28.3945	3.654	35.3968
3.657	0.73733	3.666	0.45494	3.664	0.87319	3.672	0.33906	3.654	20.1839	3.654	28.4946	3.672	35.5259
3.675	0.74001	3.684	0.4566	3.683	0.8711	3.691	0.33948	3.672	20.28	3.672	28.596	3.691	35.653
3.694	0.74135	3.703	0.45904	3.701	0.8706	3.709	0.33968	3.691	20.376	3.691	28.6946	3.709	35.779
3.712	0.74441	3.721	0.46129	3.72	0.87728	3.728	0.34198	3.709	20.4718	3.709	28.7905	3.728	35.9044
3.73	0.74861	3.74	0.46383	3.738	0.88607	3.746	0.34449	3.728	20.566	3.728	28.8895	3.746	36.029
3.749	0.75168	3.758	0.46627	3.757	0.88876	3.765	0.34761	3.746	20.6607	3.746	28.9896	3.765	36.1525
3.768	0.75417	3.777	0.46822	3.775	0.88916	3.783	0.34928	3.765	20.7565	3.765	29.0892	3.783	36.2791
3.786	0.7557	3.795	0.46998	3.794	0.89046	3.802	0.34991	3.783	20.8514	3.783	29.1882	3.802	36.4067
3.805	0.75876	3.814	0.47184	3.812	0.89076	3.82	0.35116	3.802	20.9373	3.802	29.286	3.82	36.5344
3.823	0.76201	3.832	0.47448	3.831	0.89285	3.839	0.3522	3.82	20.97	3.82	29.3817	3.839	36.6599
3.842	0.76717	3.851	0.47653	3.849	0.90003	3.857	0.35305	3.839	20.9528	3.839	29.4745	3.857	36.7847
3.86	0.76985	3.869	0.47878	3.868	0.90712	3.876	0.3522	3.857	21.0147	3.857	29.5675	3.876	36.9098
3.879	0.77176	3.888	0.48131	3.886	0.90872	3.894	0.3522	3.876	21.1094	3.876	29.6588	3.894	37.0347
3.897	0.7754	3.907	0.48248	3.905	0.90782	3.913	0.3545	3.894	21.2132	3.894	29.7507	3.913	37.1619
3.916	0.7796	3.925	0.48405	3.923	0.91002	3.932	0.35617	3.913	21.3051	3.913	29.8427	3.932	37.2884
3.935	0.78496	3.943	0.48639	3.942	0.91391	3.95	0.35722	3.932	21.3939	3.932	29.9343	3.95	37.4123
3.953	0.78764	3.962	0.48922	3.96	0.9169	3.968	0.35805	3.95	21.4895	3.95	30.0251	3.968	37.5328
3.971	0.78841	3.981	0.49157	3.979	0.92159	3.987	0.36014	3.968	21.5871	3.969	30.1143	3.987	37.6506
3.99	0.78821	3.999	0.49352	3.997	0.92738	4.006	0.36097	3.987	21.6821	3.987	30.2027	4.006	37.7688
4.008	0.79223	4.018	0.49587	4.016	0.92867	4.024	0.36201	4.006	21.7781	4.006	30.2889	4.024	37.8865
4.027	0.80065	4.036	0.49753	4.034	0.92728	4.043	0.36452	4.024	21.8741	4.024	30.3747	4.043	38.0049
4.046	0.80332	4.055	0.49909	4.053	0.92867	4.061	0.36473	4.043	21.9685	4.043	30.4623	4.061	38.125
4.064	0.79834	4.073	0.50114	4.072	0.93366	4.08	0.3641	4.061	22.0618	4.061	30.5495	4.08	38.2466
4.083	0.79625	4.092	0.50348	4.09	0.93865	4.098	0.36389	4.08	22.1552	4.08	30.638	4.098	38.3684
4.101	0.80179	4.11	0.50612	4.109	0.94265	4.117	0.36452	4.098	22.2493	4.098	30.7258	4.117	38.489
4.119	0.80964	4.129	0.50837	4.127	0.94594	4.135	0.36285	4.117	22.3441	4.117	30.8132	4.135	38.6106
4.138	0.8148	4.147	0.51013	4.145	0.94704	4.154	0.36097	4.135	22.4386	4.135	30.9011	4.154	38.731
4.157	0.81901	4.166	0.51188	4.164	0.94743	4.172	0.36076	4.154	22.5345	4.154	30.9878	4.172	38.8513
4.175	0.82264	4.185	0.51384	4.183	0.95023	4.191	0.36097	4.172	22.6297	4.172	31.0743	4.191	38.9727
4.194	0.82302	4.203	0.51569	4.201	0.95542	4.209	0.36076	4.191	22.7249	4.191	31.1599	4.209	39.0915
4.212	0.82264	4.221	0.51794	4.22	0.96011	4.228	0.36348	4.209	22.82	4.209	31.2463	4.228	39.2091
4.231	0.82742	4.24	0.52057	4.238	0.96301	4.246	0.3666	4.228	22.9175	4.228	31.3328	4.246	39.324
4.249	0.83507	4.258	0.52302	4.257	0.9649	4.265	0.36702	4.246	23.0159	4.246	31.4188	4.265	39.4366
4.268	0.83832	4.277	0.52497	4.275	0.9661	4.283	0.36598	4.265	23.1132	4.265	31.5058	4.283	39.5493
4.286	0.83641	4.296	0.52673	4.294	0.9672	4.302	0.36702	4.283	23.2106	4.283	31.5892	4.302	39.6608
4.305	0.83489	4.314	0.5282	4.312	0.96989	4.321	0.37099	4.302	23.3069	4.302	31.6716	4.32	39.7747
4.323	0.83622	4.333	0.53103	4.331	0.97538	4.339	0.37328	4.32	23.4035	4.32	31.7534	4.339	39.8911
4.342	0.84061	4.351	0.53405	4.349	0.97977	4.358	0.37558	4.339	23.5008	4.339	31.8324	4.357	40.0099
4.36	0.84215	4.369	0.5363	4.368	0.98147	4.376	0.37516	4.357	23.5982	4.357	31.9146	4.376	40.1287
4.379	0.8389	4.388	0.53757	4.386	0.98257	4.394	0.37663	4.376	23.6945	4.376	31.9964	4.394	40.2468
4.397	0.83851	4.407	0.53874	4.405	0.98406	4.413	0.37703	4.394	23.7853	4.394	32.0798	4.413	40.3667
4.416	0.83622	4.425	0.54079	4.423	0.98655	4.432	0.37766	4.413	23.8714	4.413	32.1628	4.431	40.4851
4.434	0.83489	4.444	0.54304	4.442	0.99045	4.45	0.38017	4.431	23.961	4.432	32.2446	4.45	40.604
4.453	0.83699	4.462	0.54568	4.46	0.99514	4.469	0.38184	4.45	24.0539	4.45	32.3269	4.468	40.7223
4.471	0.84157	4.481	0.54753	4.479	0.99843	4.487	0.38247	4.468	24.1503	4.469	32.409	4.487	40.8393
4.49	0.8475	4.499	0.54988	4.497	0.99943	4.506	0.38309	4.487	24.2502	4.487	32.49	4.506	40.9568
4.508	0.85056	4.518	0.55193	4.516	1.00003	4.524	0.3833	4.506	24.3514	4.506	32.5704	4.524	41.0739
4.527	0.85056	4.536	0.55271	4.534	1.00222	4.543	0.38476	4.524	24.4519	4.524	32.6542	4.543	41.1921
4.546	0.84846	4.555	0.55447	4.553	1.00602	4.561	0.38809	4.543	24.5503	4.543	32.7381	4.561	41.3086
4.564	0.84923	4.573	0.55711	4.571	1.0101	4.58	0.39185	4.561	24.6472	4.561	32.818	4.58	41.4232
4.582	0.85381	4.592	0.56023	4.59	1.0133	4.598	0.39331	4.579	24.7435	4.58	32.8961	4.598	41.5382
4.601	0.85975	4.61	0.56287	4.608	1.0152	4.617	0.39248	4.598	24.8406	4.598	32.9724	4.617	41.6514
4.619	0.86376	4.629	0.56394	4.627	1.01649	4.635	0.39373	4.617	24.9394	4.617	33.0523	4.635	41.7662
4.638	0.86415	4.647	0.56433	4.645	1.01749	4.654	0.39477	4.635	25.0364	4.635	33.1345	4.654	41.8822
4.657	0.86357	4.666	0.5657	4.664	1.01909	4.672	0.39811	4.654	25.1327	4.654	33.2157	4.672	41.9979
4.675	0.863	4.684	0.56912	4.683	1.02218	4.691	0.40124	4.672	25.2274	4.672	33.2961	4.691	42.1136
4.694	0.86376	4.703	0.57244	4.701	1.02487	4.709	0.4027	4.691	25.3231	4.691	33.3749	4.709	42.2273
4.712	0.86835	4.721	0.5742	4.72	1.02607	4.728	0.40249	4.709	25.42	4.709	33.4541	4.728	42.3408
4.73	0.87563	4.74	0.57615	4.738	1.02667	4.746	0.40291	4.728	25.5174	4.728	33.532	4.746	42.4525
4.749	0.88174	4.758	0.57703	4.757	1.02617	4.765	0.40395	4.746	25.6146	4.746	33.6097	4.765	42.5632
4.768	0.88366	4.777	0.57752	4.775	1.02627	4.783	0.40458	4.765	25.7119	4.765	33.688	4.783	42.6745
4.786	0.88366	4.795	0.57996	4.794	1.02657	4.802	0.40625	4.783	25.8109	4.783	33.7685	4.802	42.7853
4.805	0.88404	4.814	0.58465	4.812	1.02857	4.82	0.40834	4.802	25.9119	4.802	33.8508	4.82	42.8968
4.823	0.88709	4.832	0.58855	4.831	1.03176	4.839	0.41	4.82	26.0143	4.821	33.9321	4.839	43.0081
4.842	0.8936	4.851	0.58728	4.849	1.03276	4.857	0.41064	4.839	26.1154	4.839	34.0131	4.857	43.1202
4.86	0.89857	4.869	0.5865	4.868	1.03296	4.876	0.41084	4.857	26.2138	4.857	34.0938	4.876	43.2319
4.879	0.90202	4.888	0.58972	4.886	1.03346	4.894	0.41397	4.876	26.311	4.876	34.1711	4.894	43.3436
4.897	0.90049	4.907	0.59451	4.905	1.03545	4.913	0.41668	4.894	26.4082	4.894	34.2463	4.913	43.4556
4.916	0.89839	4.925	0.59656	4.923	1.03805	4.932	0.41564	4.913	26.5069	4.913	34.3208	4.931	43.5657
4.934	0.89992	4.944	0.59549	4.942	1.04144	4.95	0.40792	4.931	26.607	4.931	34.3881	4.95	43.6766
4.953	0.90374	4.962	0.59754	4.961	1.04483	4.968	0.40375	4.95	26.7061	4.95	34.4352	4.968	43.7867
4.971	0.90699	4.98	0.60145	4.979	1.04643	4.987	0.40583	4.968	26.8056	4.969	34.5093	4.987	43.8962
4.99	0.90795	4.999	0.60487	4.997	1.04713	5.006	0.40645	4.987	26.906	4.987	34.579	5.006	44.0068
5.008	0.90756	5.018	0.6076	5.016	1.04813	5.024	0.40605	5.006	27.0061	5.006	34.6652	5.024	44.1171
5.027	0.89704	5.036	0.60819	5.034	1.05072	5.043	0.40625	5.024	27.105	5.024	34.7443	5.043	44.2276
5.045	0.88614	5.055	0.60535	5.053	1.05361	5.061	0.40667	5.043	27.2033	5.043	34.8267	5.061	44.3371
5.064	0.88595	5.073	0.60398	5.072	1.05631	5.08	0.40667	5.061	27.3029	5.061	34.9079	5.079	44.4465
5.082	0.88882	5.092	0.61014	5.09	1.0588	5.098	0.40792	5.079	27.4024	5.08	34.9911	5.098	44.5551
5.101	0.8915	5.11	0.61932	5.109	1.0596	5.117	0.41022	5.098	27.4998	5.098	35.0719	5.117	44.6626
5.12	0.89207	5.129	0.62342	5.127	1.0597	5.135	0.41147	5.117	27.5992	5.117	35.1534	5.135	44.7673
5.138	0.88844	5.147	0.62147	5.145	1.0611	5.154	0.41	5.135	27.6985	5.135	35.2305	5.154	44.8709
5.157	0.88805	5.166	0.61766	5.164	1.06389	5.172	0.41126	5.154	27.7961	5.154	35.3053	5.172	44.9745
5.175	0.89034	5.185	0.61571	5.183	1.06559	5.191	0.41376	5.172	27.8934	5.172	35.3827	5.191	45.0773
5.194	0.89455	5.203	0.61893	5.201	1.06629	5.209	0.41481	5.191	27.9633	5.191	35.4612	5.209	45.181
5.212	0.89857	5.221	0.62801	5.22	1.06589	5.228	0.41481	5.209	27.9039	5.209	35.538	5.228	45.2857
5.231	0.90297	5.24	0.63651	5.238	1.06549	5.246	0.41898	5.228	27.6807	5.228	35.6121	5.246	45.3897
5.249	0.9068	5.258	0.6367	5.257	1.0637	5.265	0.42336	5.246	27.6507	5.246	35.6877	5.265	45.4939
5.268	0.90718	5.277	0.63163	5.275	1.0619	5.283	0.42232	5.265	27.6909	5.265	35.7646	5.283	45.5966
5.286	0.90775	5.296	0.62928	5.294	1.0617	5.302	0.42085	5.283	27.5302	5.283	35.843	5.302	45.6998
5.305	0.91139	5.314	0.63172	5.312	1.06249	5.32	0.42252	5.302	27.4896	5.302	35.9227	5.32	45.8036
5.323	0.91617	5.333	0.63602	5.331	1.0614	5.339	0.42524	5.32	27.3533	5.32	36.0008	5.339	45.9072
5.342	0.92115	5.351	0.64071	5.349	1.05661	5.358	0.42691	5.339	23.997	5.339	36.0782	5.357	46.0125
5.36	0.92497	5.369	0.64569	5.368	1.05002	5.376	0.42753			5.357	36.1553	5.376	46.1174
5.379	0.92765	5.388	0.64666	5.386	1.04792	5.394	0.42816			5.376	36.2342	5.394	46.2209
5.397	0.92879	5.407	0.64511	5.405	1.04553	5.413	0.42858			5.394	36.3147	5.413	46.3225
5.416	0.92975	5.425	0.64442	5.423	1.03755	5.432	0.43003			5.413	36.3931	5.432	46.4229
5.435	0.93319	5.444	0.64696	5.442	1.02617	5.45	0.43255			5.432	36.4701	5.45	46.5243
5.453	0.93645	5.462	0.65165	5.46	1.01609	5.469	0.43547			5.45	36.5435	5.468	46.6227
5.471	0.93855	5.481	0.65575	5.479	1.00901	5.487	0.43712			5.469	36.6152	5.487	46.7195
5.49	0.93855	5.499	0.65829	5.497	1.00053	5.506	0.43547			5.487	36.6808	5.506	46.8169
5.508	0.93989	5.518	0.65819	5.516	0.98356	5.524	0.43609			5.506	36.7395	5.524	46.9147
5.527	0.94084	5.536	0.65692	5.534	0.97069	5.543	0.43922			5.524	36.8053	5.543	47.0134
5.546	0.94027	5.555	0.65731	5.553	0.96031	5.561	0.44381			5.543	36.8712	5.561	47.1112
5.564	0.9416	5.573	0.66141	5.572	0.95442	5.58	0.4436			5.561	36.9392	5.58	47.2105
5.583	0.94448	5.592	0.66718	5.59	0.94843	5.598	0.4436			5.58	37.0084	5.598	47.3087
5.601	0.94677	5.61	0.67011	5.608	0.92768	5.617	0.44485			5.598	37.0787	5.617	47.406
5.619	0.9462	5.629	0.66923	5.627	0.88407	5.635	0.44819			5.617	37.1501	5.635	47.5047
5.638	0.94697	5.647	0.66806	5.645	0.79795	5.654	0.44944			5.635	37.2189	5.654	47.6043
5.657	0.94849	5.666	0.66913			5.672	0.44882			5.654	37.2874	5.672	47.7033
5.675	0.95155	5.684	0.67343			5.691	0.44757			5.672	37.3563	5.691	47.8025
5.694	0.95653	5.703	0.6787			5.709	0.44798			5.691	37.4254	5.709	47.9016
5.712	0.96074	5.721	0.68016			5.728	0.4509			5.709	37.4933	5.728	47.9979
5.731	0.96054	5.74	0.67987			5.746	0.45361			5.728	37.5594	5.746	48.091
5.749	0.95806	5.758	0.68007			5.765	0.45486			5.746	37.6222	5.765	48.1837
5.768	0.95557	5.777	0.68114			5.783	0.45444			5.765	37.6816	5.783	48.2762
5.786	0.95423	5.796	0.68231			5.802	0.45695			5.783	37.7428	5.802	48.3689
5.805	0.95098	5.814	0.68632			5.821	0.46008			5.802	37.8046	5.82	48.4615
5.823	0.94869	5.832	0.69218			5.839	0.46342			5.82	37.8665	5.839	48.5549
5.842	0.94716	5.851	0.6954			5.857	0.46113			5.839	37.9299	5.857	48.6519
5.86	0.94448	5.869	0.69453			5.876	0.45695			5.857	37.9938	5.876	48.7478
5.879	0.94524	5.888	0.69267			5.894	0.44527			5.876	38.0577	5.894	48.8424
5.897	0.94581	5.907	0.69404			5.913	0.41356			5.894	38.1168	5.913	48.9346
5.916	0.94926	5.925	0.69755			5.932	0.40166			5.913	38.1729	5.931	49.0245
5.934	0.95251	5.944	0.70146			5.95	0.39582			5.931	38.2304	5.95	49.1163
5.953	0.95538	5.962	0.70517			5.969	0.39248			5.95	38.2847	5.968	49.2079
5.971	0.95691	5.98	0.70595							5.968	38.3428	5.987	49.3014
5.99	0.95748	5.999	0.70527							5.987	38.4012	6.006	49.3942
6.008	0.95825	6.018	0.70439							6.006	38.4583	6.024	49.4863
6.027	0.95825	6.036	0.70634							6.024	38.5122	6.043	49.5758
6.046	0.96189	6.055	0.71025							6.043	38.5643	6.061	49.6624
6.064	0.96667	6.073	0.71435							6.061	38.6204	6.079	49.7505
6.082	0.96915	6.092	0.71699							6.08	38.6764	6.098	49.8394
6.101	0.96896	6.11	0.71757							6.098	38.7312	6.117	49.9286
6.119	0.96379	6.129	0.71757							6.117	38.7844	6.135	50.0187
6.138	0.94142	6.147	0.71865							6.135	38.8325	6.154	50.1086
6.157	0.9265	6.166	0.72168							6.154	38.8823	6.172	50.2004
6.175	0.92401	6.184	0.72548							6.172	38.9254	6.191	50.2909
6.194	0.9244	6.203	0.72803							6.191	38.9697	6.209	50.3797
6.212	0.92382	6.221	0.72939							6.209	38.9815	6.228	50.4663
6.23	0.92458	6.24	0.72969							6.228	38.9866	6.246	50.5508
6.249	0.9263	6.258	0.72988							6.246	39.0105	6.265	50.6379
6.268	0.92822	6.277	0.73144							6.265	39.0367	6.283	50.7249
6.286	0.92918	6.295	0.73369							6.283	39.0704	6.302	50.8123
6.305	0.93014	6.314	0.73681							6.302	39.1014	6.32	50.8994
6.323	0.9001	6.332	0.73887							6.321	39.1241	6.339	50.986
		6.351	0.73945							6.339	39.1223	6.357	51.0725
		6.37	0.74053							6.357	39.0714	6.376	51.1567
		6.388	0.7418							6.376	38.9997	6.394	51.2362
		6.407	0.74482							6.394	38.8957	6.413	51.3024
		6.425	0.74776							6.413	38.759	6.432	51.3654
		6.444	0.75029							6.432	38.6044	6.45	51.4299
		6.462	0.75156							6.45	38.3781	6.468	51.4932
		6.48	0.75254							6.469	37.6228	6.487	51.5543
		6.499	0.7543									6.506	51.6061
		6.518	0.75615									6.524	51.6608
		6.536	0.7586									6.543	51.718
		6.555	0.76104									6.561	51.7621
		6.573	0.7625									6.58	51.8002
		6.592	0.76309									6.598	51.8355
		6.61	0.76348									6.617	51.8675
		6.629	0.76504									6.635	51.9039
		6.647	0.76758									6.654	51.9359
		6.666	0.77051									6.672	51.9703
		6.685	0.77354									6.691	51.9948
		6.703	0.77501									6.709	52.0038
		6.721	0.77588									6.728	51.9969
		6.74	0.77656									6.746	51.9836
		6.758	0.77842									6.765	51.9121
		6.777	0.78115									6.783	51.7675
		6.796	0.7836									6.802	51.5988
		6.814	0.78574									6.82	51.3303
		6.833	0.78721									6.839	50.878
		6.851	0.78799									6.857	50.1563
		6.869	0.78946									6.876	41.4963
		6.888	0.79122
		6.907	0.79278
		6.925	0.79424
		6.944	0.79698
		6.962	0.79884
		6.981	0.80079
		6.999	0.80284
		7.018	0.80391
		7.036	0.80489
		7.055	0.80616
		7.073	0.80909
		7.092	0.81212
		7.11	0.81368
		7.129	0.81495
		7.147	0.81563
		7.166	0.817
		7.184	0.81837
		7.203	0.82052
		7.221	0.82335
		7.24	0.82501
		7.258	0.82599
		7.277	0.82745
		7.296	0.8296
		7.314	0.83155
		7.332	0.8337
		7.351	0.83585
		7.369	0.83702
		7.388	0.8378
		7.407	0.83917
		7.425	0.84132
		7.444	0.84376
		7.462	0.84513
		7.48	0.8462
		7.499	0.84698
		7.518	0.84835
		7.536	0.8505
		7.555	0.85323
		7.573	0.85558
		7.592	0.85705
		7.61	0.85782
		7.629	0.85929
		7.647	0.86115
		7.666	0.8633
		7.684	0.86535
		7.703	0.8673
		7.721	0.86867
		7.74	0.86926
		7.758	0.87062
		7.777	0.87267
		7.796	0.87482
		7.814	0.87678
		7.833	0.87795
		7.851	0.87961
		7.87	0.88097
		7.888	0.88254
		7.907	0.88527
		7.925	0.88742
		7.944	0.88849
		7.962	0.88898
		7.981	0.89094
		7.999	0.89309
		8.018	0.89474
		8.036	0.89699
		8.055	0.89826
		8.073	0.89885
		8.091	0.89914
		8.11	0.90129
		8.129	0.90461
		8.147	0.90647
		8.166	0.90822
		8.184	0.90979
		8.203	0.91057
		8.221	0.91194
		8.24	0.91369
		8.258	0.91643
		8.277	0.91857
		8.296	0.91975
		8.314	0.92043
		8.332	0.92082
		8.351	0.92258
		8.369	0.92473
		8.388	0.92727
		8.407	0.92893
		8.425	0.9299
		8.444	0.93098
		8.462	0.93235
		8.48	0.93479
		8.499	0.93713
		8.518	0.93957
		8.536	0.94075
		8.555	0.94163
		8.573	0.94241
		8.592	0.94368
		8.61	0.94573
		8.629	0.94837
		8.647	0.94983
		8.666	0.95052
		8.684	0.95149
		8.703	0.95315
		8.721	0.95511
		8.74	0.95726	0
		8.758	0.9596	0
		8.777	0.96136	0
		8.796	0.96223	0
		8.814	0.96302	0
		8.832	0.96478	0
		8.851	0.96712	0
		8.869	0.96917	0
		8.888	0.97063	0
		8.907	0.97161	0
		8.925	0.97239	0
		8.944	0.97318	0
		8.962	0.97503	0
		8.98	0.97786	0
		8.999	0.97981	0
		9.018	0.98079	0
		9.036	0.98187	0
		9.055	0.98285	0
		9.073	0.9844	0
		9.092	0.98665	0
		9.11	0.98997	0
		9.129	0.99202	0
		9.147	0.99202	0
		9.166	0.9928	0
		9.184	0.99378	0
		9.203	0.99535	0
		9.221	0.99769	0
		9.24	0.99994	0
		9.258	1.0016	0
		9.277	1.00179	0
		9.295	1.00287	0
		9.314	1.00491	0
		9.332	1.00706	0
		9.351	1.00931	0
		9.369	1.01127	0
		9.388	1.01253	0
		9.407	1.01282	0
		9.425	1.01429	0
		9.444	1.01644	0
		9.462	1.01869	0
		9.481	1.02005	0
		9.499	1.02132	0
		9.518	1.0224	0
		9.536	1.02328	0
		9.555	1.02474	0
		9.573	1.02709	0
		9.592	1.02923	0
		9.61	1.03109	0
		9.629	1.03216	0
		9.647	1.03344	0
		9.666	1.03519	0
		9.684	1.03685	0
		9.703	1.039	0
		9.721	1.04076	0
		9.74	1.04184	0
		9.758	1.04281	0
		9.777	1.04379	0
		9.796	1.04545	0
		9.814	1.04691	0
		9.832	1.04848	0
		9.851	1.05043	0
		9.869	1.05199	0
		9.888	1.05307	0
		9.907	1.05414	0
		9.925	1.05629	0
		9.944	1.05814	0
		9.962	1.05961	0
		9.981	1.06127	0
		9.999	1.06273	0
		10.018	1.06381	0
		10.036	1.0643	0
		10.055	1.06596	0
		10.073	1.06791	0
		10.092	1.06909	0
		10.11	1.07036	0
		10.129	1.07221	0
		10.147	1.07368	0
		10.166	1.07475	0
		10.184	1.07641	0
		10.203	1.07865	0
		10.221	1.08031	0
		10.24	1.08129	0
		10.258	1.08276	0
		10.277	1.08452	0
		10.295	1.08598	0
		10.314	1.08705	0
		10.332	1.08881	0
		10.351	1.08998	0
		10.369	1.09106	0
		10.388	1.09253	0
		10.407	1.09389	0
		10.425	1.09594	0
		10.443	1.09721	0
		10.462	1.09887	0
		10.48	1.10063	0
		10.499	1.1019	0
		10.518	1.10346	0
		10.536	1.10503	0
		10.555	1.10708	0
		10.573	1.10845	0
		10.592	1.11001	0
		10.61	1.11157	0
		10.629	1.11264	0
		10.647	1.11372	0
		10.666	1.11538	0
		10.684	1.11665	0
		10.703	1.11841	0
		10.721	1.11958	0
		10.74	1.12065	0
		10.758	1.12144	0
		10.777	1.12319	0
		10.796	1.12534	0
		10.814	1.1273	0
		10.833	1.12905	0
		10.851	1.13032	0
		10.869	1.13159	0
		10.888	1.13277	0
		10.907	1.13443	0
		10.925	1.13687	0
		10.944	1.13862	0
		10.962	1.1394	0
		10.981	1.13989	0
		10.999	1.14155	0
		11.018	1.14292	0
		11.036	1.1438	0
		11.055	1.14585	0
		11.073	1.148	0
		11.092	1.14907	0
		11.11	1.14976	0
		11.129	1.15132	0
		11.147	1.15318	0
		11.166	1.15464	0
		11.184	1.15679	0
		11.203	1.15894	0
		11.221	1.15933	0
		11.24	1.15991	0
		11.258	1.16157	0
		11.277	1.16372	0
		11.296	1.16529	0
		11.314	1.16665	0
		11.332	1.16793	0
		11.351	1.16861	0
		11.369	1.16939	0
		11.388	1.17144	0
		11.407	1.17388	0
		11.425	1.17564	0
		11.444	1.17662	0
		11.462	1.17769	0
		11.48	1.17857	0
		11.499	1.18004	0
		11.518	1.18199	0
		11.536	1.18423	0
		11.555	1.18512	0
		11.573	1.1856	0
		11.592	1.18629	0
		11.61	1.18756	0
		11.629	1.18893	0
		11.647	1.19156	0
		11.666	1.19283	0
		11.684	1.19381	0
		11.703	1.19488	0
		11.721	1.19576	0
		11.74	1.19752	0
		11.758	1.19947	0
		11.777	1.20172	0
		11.795	1.20289	0
		11.814	1.20387	0
		11.832	1.20485	0
		11.851	1.20563	0
		11.869	1.20719	0
		11.888	1.20895	0
		11.907	1.211	0
		11.925	1.21197	0
		11.944	1.21246	0
		11.962	1.21412	0
		11.98	1.21569	0
		11.999	1.21715	0
		12.018	1.21891	0
		12.036	1.22047	0
		12.055	1.22174	0
		12.073	1.22281	0
		12.092	1.22467	0
		12.11	1.22594	0
		12.129	1.22731	0
		12.147	1.22906	0
		12.166	1.23043	0
		12.184	1.23161	0
		12.203	1.23229	0
		12.221	1.23346	0
		12.24	1.23571	0
		12.258	1.23698	0
		12.277	1.23884	0
		12.296	1.23991	0
		12.314	1.24137	0
		12.333	1.24225	0
		12.351	1.24372	0
		12.369	1.24606	0
		12.388	1.24753	0
		12.407	1.2486	0
		12.425	1.24957	0
		12.444	1.25114	0
		12.462	1.25241	0
		12.48	1.25368	0
		12.499	1.25563	0
		12.518	1.2572	0
		12.536	1.25807	0
		12.555	1.25954	0
		12.573	1.2609	0
		12.592	1.26266	0
		12.61	1.26374	0
		12.629	1.26501	0
		12.647	1.26657	0
		12.666	1.26755	0
		12.684	1.26862	0
		12.703	1.26999	0
		12.721	1.27204	0
		12.74	1.27331	0
		12.758	1.27458	0
		12.777	1.27595	0
		12.795	1.27702	0
		12.814	1.27829	0
		12.832	1.27946	0
		12.851	1.28132	0
		12.869	1.28259	0
		12.888	1.28337	0
		12.907	1.28484	0
		12.925	1.28581	0
		12.944	1.28737	0
		12.962	1.28894	0
		12.98	1.2906	0
		12.999	1.29177	0
		13.018	1.29274	0
		13.036	1.29392	0
		13.055	1.29519	0
		13.073	1.29616	0
		13.092	1.29822	0
		13.11	1.30036	0
		13.129	1.30203	0
		13.147	1.30271	0
		13.166	1.30329	0
		13.185	1.30466	0
		13.203	1.30564	0
		13.221	1.30828	0
		13.24	1.31003	0
		13.258	1.31052	0
		13.277	1.31032	0
		13.295	1.3114	0
		13.314	1.31355	0
		13.333	1.31482	0
		13.351	1.31677	0
		13.369	1.31843	0
		13.388	1.31853	0
		13.407	1.31785	0
		13.425	1.31961	0
		13.444	1.32244	0
		13.462	1.32459	0
		13.481	1.32507	0
		13.499	1.32507	0
		13.518	1.32527	0
		13.536	1.32624	0
		13.555	1.3282	0
		13.573	1.33074	0
		13.592	1.3324	0
		13.61	1.33279	0
		13.629	1.33318	0
		13.647	1.33396	0
		13.666	1.33523	0
		13.684	1.3366	0
		13.703	1.33768	0
		13.721	1.33865	0
		13.74	1.33943	0
		13.758	1.33982	0
		13.777	1.34051	0
		13.796	1.34246	0
		13.814	1.3451	0
		13.832	1.34617	0
		13.851	1.34656	0
		13.869	1.34695	0
		13.888	1.34812	0
		13.907	1.34939	0
		13.925	1.35145	0
		13.944	1.3532	0
		13.962	1.35398	0
		13.98	1.35506	0
		13.999	1.35594	0
		14.018	1.35672	0
		14.036	1.35789	0
		14.055	1.35936	0
		14.073	1.36102	0
		14.092	1.36189	0
		14.11	1.36209	0
		14.129	1.36219	0
		14.147	1.36258	0
		14.166	1.36346	0
		14.184	1.36444	0
		14.203	1.36493	0
		14.221	1.36502	0
		14.24	1.36444	0
		14.258	1.36463	0
		14.277	1.36482	0
		14.295	1.36561	0
		14.314	1.36678	0
		14.332	1.36717	0
		14.351	1.36688	0
		14.369	1.36444	0
		14.388	1.36053	0
		14.407	1.35799	0
		14.425	1.35701	0
		14.444	1.35623	0
		14.462	1.35535	0
		14.48	1.35311	0
		14.499	1.35056	0
		14.518	1.34793	0
		14.536	1.3409	0
		14.555	1.33123	0
		14.573	1.31677	0
		14.592	1.27731	0
		14.61	1.20406	0
		14.629	1.13345	0
		14.647	1.0726	0
				0
				0
				0
				0
				0
				0
				0
				0
				0
				0
				0
				0
				0
				0
				0
				0
				0
				0
				0
				0
				0
				0
				0
				0
				0
				0
				0
				0
				0
				0
				0
				0
				0
				0
				0
				0
				0
				0
				0
				0
				0
				0
				0
				0
				0
				0
				0
				0
				0
				0
				0
				0
				0
				0
				0
				0
				0
				0
				0
				0
				0
				0
				0
				0
				0
				0
				0
				0
				0
				0
				0
				0
				0
				0
				0
				0
				0
				0
				0
				0
				0
				0
				0
				0
				0
				0
				0
				0

## Sheet: Figure2c
	Young's	modulus(Mpa)
Cercis chinensis Bunge	1.35346	1.11049
Zamioculcas zamiifolia Engl.	11.0733	2.64057
Pyrus ussuriensis	12.4837	3.36292
Holly	14.5402	5.61499
Trachycarpus fortunei	514.963	28.7041
EcoLeaf 1	716.778	85.4285
EcoLeaf 2	689.84	120.572

## Sheet: Figure3a-b
K/S	Initial heating rate (℃/s)
	32	45	67	81	94
3.5	0.035	0.11	0.115	0.16	0.5
4.7	0.085	0.145	0.16	0.32	0.61
11.7	0.18	0.16	0.24	0.43	0.63
46	0.165	0.255	0.305	0.51	0.65
86.7	0.25	0.275	0.35	0.55	0.72
K/S	Final temperature (℃)
	32	45	67	81	94
3.5	38.0083	34.66	36.46	39.45	43.525
4.7	38.05	34.1	38.48	40.725	43.75
11.7	38.9667	37.0444	38.62	42.5	43.975
46	39.5583	39.2778	42.78	44.15	51.6
86.7	40.3083	40.5222	42.88	49.925	57.175

## Sheet: Figure4b-c
Wavelength (nm)	Absorbance					Wavelength (nm)	Absorbance
350	1.84422	1.86181	1.67543	2.0624		350	1.88071	1.83337	1.8441	1.80724
355	1.8493	1.86535	1.88144	1.84201		355	1.93283	1.9102	1.85349	1.8485
360	1.86367	1.86836	1.91522	2.00072		360	1.933	1.81076	1.86548	1.8573
365	1.87766	1.8806	1.91657	1.97976		365	1.90497	1.82126	1.86993	1.84549
370	1.89973	1.90086	1.94455	1.98281		370	1.90412	1.85873	1.87747	1.8597
375	1.90045	1.92925	1.93486	2.0122		375	1.94596	1.90183	1.89556	1.90177
380	1.89085	1.95282	1.93032	2.04588		380	1.98686	1.95145	1.91241	1.92887
385	1.88139	1.94937	1.93649	2.05251		385	2.00553	1.98805	1.93089	1.93431
390	1.89096	1.94005	1.96702	2.04994		390	2.01894	1.99471	1.95273	1.937
395	1.91137	1.93772	1.98084	2.05299		395	2.04083	1.98321	1.96852	1.95007
400	1.92188	1.94127	1.96995	2.05401		400	2.05128	1.96974	1.95379	1.94642
405	1.90047	1.91397	1.94894	2.0381		405	2.02127	1.94111	1.90861	1.90367
410	1.83481	1.85221	1.9009	1.9825		410	1.90434	1.84507	1.80803	1.79761
415	1.68747	1.7155	1.75191	1.80187		415	1.67682	1.64474	1.62192	1.61288
420	1.46724	1.50795	1.49231	1.50273		420	1.38973	1.381	1.37033	1.37253
425	1.25736	1.29126	1.25406	1.23961		425	1.15474	1.15272	1.14804	1.15325
430	1.13257	1.15283	1.12558	1.11117		430	1.02844	1.02351	1.01957	1.01856
435	1.08336	1.09354	1.08508	1.07382		435	0.98198	0.97332	0.97015	0.96525
440	1.06278	1.0695	1.06238	1.05159		445	0.96039	0.9547	0.95027	0.9494
445	1.04814	1.05076	1.04064	1.03433		450	0.94124	0.93752	0.93404	0.9373
450	1.02889	1.03242	1.02347	1.01695		455	0.92402	0.91795	0.91747	0.91887
455	1.00647	1.00904	1.00758	0.99866		460	0.90718	0.8965	0.89823	0.89589
460	0.97912	0.97645	0.98329	0.97257		465	0.88222	0.87289	0.87219	0.86996
465	0.94733	0.93845	0.94556	0.93679		470	0.84577	0.84039	0.83676	0.83996
470	0.90792	0.89662	0.90184	0.89383		475	0.80257	0.79714	0.79417	0.80192
475	0.86086	0.84812	0.85712	0.84655		480	0.75706	0.74727	0.74636	0.75433
480	0.80768	0.79266	0.80785	0.79384		485	0.70737	0.69424	0.69367	0.69948
485	0.75093	0.73494	0.75116	0.73683		490	0.65069	0.63818	0.6369	0.64104
490	0.69284	0.67778	0.68972	0.67864		495	0.59021	0.57951	0.57867	0.58141
495	0.63427	0.62373	0.63162	0.62151		500	0.53175	0.52167	0.52137	0.52326
500	0.58002	0.57313	0.57917	0.56737		505	0.47931	0.4678	0.46749	0.46982
505	0.53292	0.52817	0.53314	0.5198		510	0.43274	0.42035	0.42002	0.42252
510	0.4946	0.49121	0.49262	0.48097		515	0.39305	0.38068	0.38113	0.38227
515	0.4636	0.46314	0.46141	0.45046		520	0.36153	0.34949	0.35029	0.34992
520	0.44043	0.4416	0.43831	0.42602		525	0.33819	0.32495	0.3261	0.32516
525	0.42242	0.4253	0.42066	0.4074		530	0.32042	0.30556	0.30725	0.30604
530	0.40914	0.41475	0.40719	0.39341		535	0.30751	0.29087	0.2935	0.29227
535	0.40044	0.40717	0.39938	0.38457		540	0.29949	0.28217	0.28471	0.2834
540	0.39555	0.40203	0.39491	0.38029		545	0.29456	0.27778	0.28042	0.27786
545	0.39142	0.3985	0.39016	0.37833		550	0.29002	0.27472	0.27801	0.27324
550	0.38768	0.39659	0.38557	0.37495		555	0.28588	0.27059	0.27477	0.26898
555	0.385	0.39383	0.38322	0.37014		560	0.28335	0.26619	0.27025	0.26516
560	0.38247	0.39115	0.38164	0.36603		565	0.28126	0.26229	0.26617	0.26211
565	0.37987	0.38916	0.37789	0.36346		570	0.27774	0.25953	0.26342	0.26012
570	0.37804	0.38811	0.37341	0.36163		575	0.2737	0.25779	0.26157	0.25874
575	0.37752	0.38758	0.37139	0.36022		580	0.27162	0.25669	0.26023	0.2573
580	0.37636	0.38738	0.37166	0.35969		585	0.27141	0.25573	0.25982	0.25559
585	0.37482	0.38698	0.37134	0.36037		590	0.27117	0.25514	0.26039	0.25442
590	0.37392	0.38629	0.3704	0.361		595	0.2706	0.25502	0.26084	0.25407
595	0.37482	0.386	0.37073	0.36012		600	0.27089	0.255	0.26001	0.25445
600	0.37727	0.38595	0.3719	0.35811			0.27179	0.25517	0.25819	0.2556

## Sheet: Figure4d
	Pore diameter (nm)	Surface Area(m2/g)	Pore Volume (m3/g)
450 nm	0.4725	0.00117	0.00224
365 nm	0.4579	0.000568	0.00148
450 nm	0.4635	0.00115	0.00175

## Sheet: Figure4e
Cycle	Mean Contact angle(°)	Y(Er)
1	52.2	1.2696
2	49.5	1.30647
3	59.5	3.60624
4	57.5	2.20836
5	61.6	0.86168
6	54.6	1.978
7	64.2	1.02804
8	53.9	2.07771
9	63.8	2.76891

## Sheet: Figure4f-g
Time(mins)	Relative activity (%)	Relative activity (%)
0	100	100
20	93.1393	83.4366
40	90.4886	79.2113
60	76.0915	70.8732
80	66.3721	62.8732
Time(mins)	Relative activity (%)	Relative activity (%)
0	100	100
20	98.1539	89.8209
40	89.3846	86.1045
60	82.7692	79.1343
80	78.2308	76.9104

[truncated: 17 more sheets: Figure5b, Figure5d, Figure5e, Figure6a, FigureS1b-d, FigureS3a, FigureS3c, FigureS3d, FigureS5-a, FigureS5-b, FigureS6a, FigureS6b, FigureS6c, FigureS7, FigureS8, FigureS9, FigureS10]
